# Supplementary material for: Novel insights into carbohydrate utilisation, antimicrobial resistance, and sporulation potential in Roseburia intestinalis isolates across diverse geographical locations
Source: Gut Microbes. 2025 Mar 16;17(1):2473516. doi: 10.1080/19490976.2025.2473516 (PMC11913394; doi:10.1080/19490976.2025.2473516)
Supplement: Supplemental Material [file KGMI_A_2473516_SM2914.zip]

Archive with 2 entries (2 files):
- Supplementary_material_revision_clean.docx
- Supplementary file 1_243138813_Indrani Mukhopadhya.xlsx
