# Supplementary material for: Novel insights into carbohydrate utilisation, antimicrobial resistance, and sporulation potential in Roseburia intestinalis isolates across diverse geographical locations
Source: Gut Microbes. 2025 Mar 16;17(1):2473516. doi: 10.1080/19490976.2025.2473516 (PMC11913394; doi:10.1080/19490976.2025.2473516)
Supplement: Supplemental Material [file KGMI_A_2473516_SM2914.zip › Supplementary file 1_243138813_Indrani Mukhopadhya.xlsx]

## Sheet: L1-82
Gene	Target GH	Predicted PUL
L1-82_00012_1_2868_+	GH3	Bacterial dnaA protein,hypothetical protein,S4 domain protein,hypothetical protein,DNA gyrase B,DNA gyrase/topoisomerase IV, subunit A,hypothetical protein,hypothetical protein,ABC transporter,LytTr DNA-binding domain protein,hypothetical protein,hypothetical protein,hypothetical protein,Ketopantoate hydroxymethyltransferase,Pantoate-beta-alanine ligase,Aspartate decarboxylase,Putative ABC-transp…
L1-82_00212_1_2418_+	GH3	Transketolase, pyrimidine binding domain,hypothetical protein,hypothetical protein,Colicin V production protein,hypothetical protein,hypothetical protein,ATP synthase A chain,ATP synthase subunit C,ATP synthase B/B' CF(0),ATP synthase delta (OSCP) subunit,ATP synthase alpha/beta family, nucleotide-binding domain,ATP synthase,ATP synthase alpha/beta family, nucleotide-binding domain,ATP synthase, …
L1-82_00213_1_2805_+	GH3	hypothetical protein,hypothetical protein,Colicin V production protein,hypothetical protein,hypothetical protein,ATP synthase A chain,ATP synthase subunit C,ATP synthase B/B' CF(0),ATP synthase delta (OSCP) subunit,ATP synthase alpha/beta family, nucleotide-binding domain,ATP synthase,ATP synthase alpha/beta family, nucleotide-binding domain,ATP synthase, Delta/Epsilon chain, long alpha-helix dom…
L1-82_00246_1_2196_+	GH3	ROK family protein,Bacterial regulatory proteins, gntR family,Metal-independent alpha-mannosidase (GH125),hypothetical protein,Glycosyl hydrolase family 85,Periplasmic binding protein-like domain protein,Binding-protein-dependent transport system inner membrane component,Binding-protein-dependent transport system inner membrane component,hypothetical protein,beta-1,4-mannooligosaccharide phosphor…
L1-82_00559_1_1764_+	GH13_36	MatE,MatE,Pyridine nucleotide-disulphide oxidoreductase,Thioredoxin,MarR family protein,Response regulator receiver domain protein,hypothetical protein,Reverse transcriptase (RNA-dependent DNA polymerase),Major Facilitator Superfamily protein,Periplasmic binding protein-like domain protein,4-alpha-glucanotransferase,hypothetical protein,Binding-protein-dependent transport system inner membrane co…
L1-82_00857_1_1497_+	CBM91+GH43_10	AcrB/AcrD/AcrF family protein,tRNA synthetases class I (I, L, M and V),Flagellar Assembly Protein A,hypothetical protein,Tetratricopeptide repeat protein,STAS domain protein,Histidine kinase-like ATPase domain protein,Sigma-70 region 2,Haloacid dehalogenase-like hydrolase,hypothetical protein,HD domain protein,Crp-like helix-turn-helix domain protein,4Fe-4S binding domain protein,Prismane/CO dehy…
L1-82_00866_1_2397_+	GH3	hypothetical protein,HD domain protein,Crp-like helix-turn-helix domain protein,4Fe-4S binding domain protein,Prismane/CO dehydrogenase family protein,Diguanylate cyclase, GGDEF domain,Glycosyl hydrolases family 43,Helix-turn-helix,hypothetical protein,hypothetical protein,Hsp20/alpha crystallin family protein,hypothetical protein,Response regulator receiver domain protein,Histidine kinase-, DNA …
L1-82_00870_1_2904_+	GH3	Prismane/CO dehydrogenase family protein,Diguanylate cyclase, GGDEF domain,Glycosyl hydrolases family 43,Helix-turn-helix,hypothetical protein,hypothetical protein,Hsp20/alpha crystallin family protein,hypothetical protein,Response regulator receiver domain protein,Histidine kinase-, DNA gyrase B-, and HSP90-like ATPase,hypothetical protein,hypothetical protein,LytTr DNA-binding domain protein,GH…
L1-82_00890_1_1095_+	GH23	hypothetical protein,hypothetical protein,hypothetical protein,ECF transporter, substrate-specific component,Amino-transferase class IV,Carboxypeptidase Taq (M32) metallopeptidase,Haloacid dehalogenase-like hydrolase,DHH family protein,tRNA synthetases class I (I, L, M and V),Carbohydrate phosphorylase,hypothetical protein,Response regulator receiver domain protein,His Kinase A (phospho-acceptor)…
L1-82_01042_1_1293_+	GH3	hypothetical protein,hypothetical protein,Cro/C1-type HTH DNA-binding domain protein,Helix-turn-helix,hypothetical protein,hypothetical protein,hypothetical protein,ABC transporter,hypothetical protein,MacB-like periplasmic core domain protein,Glycosyl transferases group 1,hypothetical protein,Cyclophilin type peptidyl-prolyl cis-trans isomerase/CLD,hypothetical protein,hypothetical protein,hypot…
L1-82_01119_1_1674_+	GH13_31	Tetrahydrofolate dehydrogenase/cyclohydrolase, NAD(P)-binding domain,Formiminotransferase-cyclodeaminase,HD domain protein,ABC transporter substrate-binding protein PnrA-like protein,AAA domain (Cdc48 subfamily),MatE,Patatin-like phospholipase,Haloacid dehalogenase-like hydrolase,Periplasmic binding protein-like domain protein,Bacterial extracellular solute-binding protein,Binding-protein-depende…
L1-82_01120_1_1992_+	CBM48+GH13_14	Formiminotransferase-cyclodeaminase,HD domain protein,ABC transporter substrate-binding protein PnrA-like protein,AAA domain (Cdc48 subfamily),MatE,Patatin-like phospholipase,Haloacid dehalogenase-like hydrolase,Periplasmic binding protein-like domain protein,Bacterial extracellular solute-binding protein,Binding-protein-dependent transport system inner membrane component,Binding-protein-dependen…
L1-82_01178_1_2133_+	GH3	Prismane/CO dehydrogenase family protein,haloacid dehalogenase-like hydrolase,hypothetical protein,Pyroglutamyl peptidase,HlyD family secretion protein,HlyD family secretion protein,MacB-like periplasmic core domain protein,hypothetical protein,ABC transporter,DNA alkylation repair enzyme,Inositol monophosphatase family protein,hypothetical protein,hypothetical protein,hypothetical protein,Beta-g…
L1-82_01187_1_1566_+	CBM91+GH43_12	DNA alkylation repair enzyme,Inositol monophosphatase family protein,hypothetical protein,hypothetical protein,hypothetical protein,Beta-galactosidase,hypothetical protein,Histidine kinase,Response regulator receiver domain protein,hypothetical protein,Binding-protein-dependent transport system inner membrane component,L-arabinose transport system permease protein AraQ,Glycosyl hydrolases family …
L1-82_01195_1_3087_+	GH2	Response regulator receiver domain protein,hypothetical protein,Binding-protein-dependent transport system inner membrane component,L-arabinose transport system permease protein AraQ,Glycosyl hydrolases family 8,Glycosyl hydrolase family 115,GDSL-like Lipase/Acylhydrolase family protein,Glycosyl hydrolases family 43,Periplasmic binding protein-like domain protein,Bacterial extracellular solute-bi…
L1-82_01367_1_5571_+	CBM82+GH13_39	Putative tranposon-transfer assisting protein,Response regulator receiver domain protein,Histidine kinase-, DNA gyrase B-, and HSP90-like ATPase,ABC transporter,ABC-2 family transporter protein,hypothetical protein,Cysteine-rich KTR,Helix-turn-helix,hypothetical protein,Relaxase/Mobilisation nuclease domain protein,Bacterial mobilisation protein (MobC),HTH domain protein,Excisionase from transpos…
L1-82_01466_1_2865_+	GH2	Excisionase from transposon Tn916,Phage integrase family protein,hypothetical protein,hypothetical protein,ATP cone domain protein,hypothetical protein,HAD-hyrolase-like protein,Ribose/Galactose Isomerase,hypothetical protein,Diguanylate cyclase, GGDEF domain,hypothetical protein,Zinc carboxypeptidase,CobW/HypB/UreG, nucleotide-binding domain,BspA type Leucine rich repeat region (6 copies),hypoth…
L1-82_01543_1_2154_+	GH3	GHKL domain protein,FlxA-like protein,hypothetical protein,hypothetical protein,hypothetical protein,hypothetical protein,hypothetical protein,hypothetical protein,hypothetical protein,AAA domain protein,Helix-turn-helix domain protein,ABC transporter transmembrane region,ABC transporter transmembrane region,Response regulator receiver domain protein,Glycosyl hydrolases family 31,hypothetical pro…
L1-82_01568_1_2421_+	GH2	Response regulator receiver domain protein,Histidine kinase-, DNA gyrase B-, and HSP90-like ATPase,hypothetical protein,Phosphomethylpyrimidine kinase,Permease for cytosine/purines, uracil, thiamine, allantoin,Thiamine-precursor transporter protein (ThiW),Acetyltransferase (GNAT) family protein,hypothetical protein,hypothetical protein,Helix-turn-helix,Integrase core domain protein,hypothetical p…
L1-82_01845_1_1581_+	CBM91+GH43_10	Sporulation protein YtfJ (Spore_YtfJ),hypothetical protein,Ribose/Galactose Isomerase,KduI/IolB family protein,Glucuronate isomerase,Periplasmic binding protein-like domain protein,hypothetical protein,hypothetical protein,Enoyl-(Acyl carrier protein) reductase,Beta-lactamase,Helix-turn-helix domain protein,Bacterial extracellular solute-binding protein,Binding-protein-dependent transport system …
L1-82_01846_1_1893_+	CBM91+GH43_12	hypothetical protein,Ribose/Galactose Isomerase,KduI/IolB family protein,Glucuronate isomerase,Periplasmic binding protein-like domain protein,hypothetical protein,hypothetical protein,Enoyl-(Acyl carrier protein) reductase,Beta-lactamase,Helix-turn-helix domain protein,Bacterial extracellular solute-binding protein,Binding-protein-dependent transport system inner membrane component,Binding-prote…
L1-82_01967_1_1527_+	CBM91+GH43_12	hypothetical protein,hypothetical protein,hypothetical protein,PhoH-like protein,Putative stage IV sporulation protein YqfD,YabP family protein,Glycosyl transferase family, a/b domain,MobA-like NTP transferase domain protein,Molybdopterin-binding domain of aldehyde dehydrogenase,[2Fe-2S] binding domain protein,FAD binding domain in molybdopterin dehydrogenase,Cysteine-rich secretory protein famil…
L1-82_02159_1_1683_+	GH13_31	hypothetical protein,Prephenate dehydratase,hypothetical protein,Bacterial DNA polymerase III alpha NTPase domain protein,GcpE protein,Peptidase family M50,1-deoxy-D-xylulose 5-phosphate reductoisomerase,Cytidylyltransferase family protein,Putative undecaprenyl diphosphate synthase,Ribosome recycling factor,Amino acid kinase family protein,Polymer-forming cytoskeletal,Polysaccharide deacetylase,h…
L1-82_02217_1_1875_+	CBM48+GH13_11	Flagellar FliJ protein,ATP synthase alpha/beta family, nucleotide-binding domain,Flagellar assembly protein FliH,hypothetical protein,Secretory protein of YscJ/FliF family protein,Flagellar hook-basal body complex protein FliE,hypothetical protein,Flagellar basal body rod protein FlgB,CodY helix-turn-helix domain protein,DNA topoisomerase,DNA recombination-mediator protein A,Magnesium chelatase, …
L1-82_02353_1_3108_+	GH2	Heavy-metal-associated domain protein,Bacterial regulatory protein, arsR family,short chain dehydrogenase,Binding-protein-dependent transport system inner membrane component,Binding-protein-dependent transport system inner membrane component,hypothetical protein,Helix-turn-helix domain protein,Glycosyl hydrolase 36 superfamily, catalytic domain,Glycosyl hydrolase 36 superfamily, catalytic domain,…
L1-82_02481_1_1902_+	GH2	hypothetical protein,hypothetical protein,hypothetical protein,hypothetical protein,Accessory gene regulator B,GHKL domain protein,LytTr DNA-binding domain protein,Accessory gene regulator B,hypothetical protein,GHKL domain protein,LytTr DNA-binding domain protein,Helix-turn-helix domain protein,MGS-like domain protein,Helix-turn-helix domain protein,Beta galactosidase small chain,Glycosyl hydrol…
L1-82_02729_1_2511_+	GH3	hypothetical protein,hypothetical protein,GHKL domain protein,Response regulator receiver domain protein,hypothetical protein,hypothetical protein,hypothetical protein,IS4 family transposase ISL5,hypothetical protein,hypothetical protein,hypothetical protein,hypothetical protein,hypothetical protein,hypothetical protein,hypothetical protein,hypothetical protein,hypothetical protein,Bacterial alph…
L1-82_02730_1_2460_+	GH3	hypothetical protein,GHKL domain protein,Response regulator receiver domain protein,hypothetical protein,hypothetical protein,hypothetical protein,IS4 family transposase ISL5,hypothetical protein,hypothetical protein,hypothetical protein,hypothetical protein,hypothetical protein,hypothetical protein,hypothetical protein,hypothetical protein,hypothetical protein,Bacterial alpha-L-rhamnosidase 6 ha…
L1-82_02731_1_2742_+	GH78	GHKL domain protein,Response regulator receiver domain protein,hypothetical protein,hypothetical protein,hypothetical protein,IS4 family transposase ISL5,hypothetical protein,hypothetical protein,hypothetical protein,hypothetical protein,hypothetical protein,hypothetical protein,hypothetical protein,hypothetical protein,hypothetical protein,Bacterial alpha-L-rhamnosidase 6 hairpin glycosidase dom…
L1-82_02736_1_2427_+	GH3	IS4 family transposase ISL5,hypothetical protein,hypothetical protein,hypothetical protein,hypothetical protein,hypothetical protein,hypothetical protein,hypothetical protein,hypothetical protein,hypothetical protein,Bacterial alpha-L-rhamnosidase 6 hairpin glycosidase domain protein,MFS/sugar transport protein,Glycosyl hydrolase 36 superfamily, catalytic domain,hypothetical protein,Helix-turn-he…
L1-82_03126_1_1803_+	GH2	Homocysteine S-methyltransferase,tRNA methyl transferase,hypothetical protein,Uracil DNA glycosylase superfamily protein,Histidine biosynthesis protein,Glutamine amidotransferase class-I,hypothetical protein,CheW-like domain protein,hypothetical protein,hypothetical protein,Histidine kinase-, DNA gyrase B-, and HSP90-like ATPase,Response regulator receiver domain protein,hypothetical protein,Alph…
L1-82_03127_1_909_+	GH43_22	tRNA methyl transferase,hypothetical protein,Uracil DNA glycosylase superfamily protein,Histidine biosynthesis protein,Glutamine amidotransferase class-I,hypothetical protein,CheW-like domain protein,hypothetical protein,hypothetical protein,Histidine kinase-, DNA gyrase B-, and HSP90-like ATPase,Response regulator receiver domain protein,hypothetical protein,Alpha galactosidase A,Beta-L-arabinof…
L1-82_03137_1_2454_+	GH2	Response regulator receiver domain protein,hypothetical protein,Alpha galactosidase A,Beta-L-arabinofuranosidase, GH127,Glycosyl hydrolases family 2, TIM barrel domain,hypothetical protein,Glycosyl hydrolases family 35,hypothetical protein,Binding-protein-dependent transport system inner membrane component,Binding-protein-dependent transport system inner membrane component,Winged helix-turn helix…
L1-82_03140_1_2364_+	GH78	Beta-L-arabinofuranosidase, GH127,Glycosyl hydrolases family 2, TIM barrel domain,hypothetical protein,Glycosyl hydrolases family 35,hypothetical protein,Binding-protein-dependent transport system inner membrane component,Binding-protein-dependent transport system inner membrane component,Winged helix-turn helix,DDE superfamily endonuclease,hypothetical protein,Periplasmic binding protein-like do…
L1-82_03147_1_3039_+	GH2	Winged helix-turn helix,DDE superfamily endonuclease,hypothetical protein,Periplasmic binding protein-like domain protein,MatE,Glycosyl hydrolases family 2, TIM barrel domain,Helix-turn-helix domain protein,Glycosyl Hydrolase Family 88,Bacterial alpha-L-rhamnosidase 6 hairpin glycosidase domain protein,tRNA synthetases class II (D, K and N),Histidyl-tRNA synthetase,Transposase DDE domain protein,…
L1-82_03203_1_1311_+	GH13	Sigma-70 region 2,Serpin (serine protease inhibitor),hypothetical protein,Polysaccharide deacetylase,ABC-2 family transporter protein,ABC transporter,hypothetical protein,Glycosyl transferase family 2,UDP-galactopyranose mutase,NUDIX domain protein,Aminotransferase class I and II,Enoyl-CoA hydratase/isomerase,Helix-turn-helix domain protein,MatE,Pyrroline-5-carboxylate reductase dimerisation,Alph…
L1-82_03379_1_963_+	GH43_26	hypothetical protein,Acyltransferase,Mur ligase middle domain protein,hypothetical protein,hypothetical protein,putative protein, DegV family,hypothetical protein,hypothetical protein,Radical SAM superfamily protein,Pyruvate formate lyase-like protein,Diguanylate cyclase, GGDEF domain,Calcineurin-like phosphoesterase superfamily domain protein,Winged helix-turn-helix DNA-binding protein,hypotheti…
L1-82_03381_1_1554_+	GH43_4	Mur ligase middle domain protein,hypothetical protein,hypothetical protein,putative protein, DegV family,hypothetical protein,hypothetical protein,Radical SAM superfamily protein,Pyruvate formate lyase-like protein,Diguanylate cyclase, GGDEF domain,Calcineurin-like phosphoesterase superfamily domain protein,Winged helix-turn-helix DNA-binding protein,hypothetical protein,hypothetical protein,Glyc…
L1-82_03429_1_2205_+	CBM34+GH13	hypothetical protein,Exonuclease,hypothetical protein,Putative manganese efflux pump,hypothetical protein,MMPL family protein,hypothetical protein,HD domain protein,hypothetical protein,Diguanylate cyclase, GGDEF domain,hypothetical protein,Aminoacyl-tRNA editing domain protein,hypothetical protein,E1-E2 ATPase,Methyl-accepting chemotaxis protein (MCP) signalling domain protein,Alpha amylase, cat…
L1-82_03493_1_2571_+	GH2	hypothetical protein,PTS HPr component phosphorylation site,hypothetical protein,hypothetical protein,Glycosyl hydrolases family 31,hypothetical protein,NMT1/THI5 like protein,Binding-protein-dependent transport system inner membrane component,ABC transporter,CorA-like Mg2+ transporter protein,Cytidylate kinase-like family protein,FtsX-like permease family protein,ABC transporter,hypothetical pro…
L1-82_03623_1_2115_+	CBM48+GH13_11	Ribosomal protein L3,Ribosomal protein S10p/S20e,TrkA-N domain protein,Cation transport protein,S-adenosylmethionine-dependent methyltransferase,CorA-like Mg2+ transporter protein,Acetyltransferase (GNAT) domain protein,Haloacid dehalogenase-like hydrolase,Thiamine monophosphate synthase,Hydroxyethylthiazole kinase family protein,TraX protein,Orotidine 5'-phosphate decarboxylase / HUMPS family pr…
L1-82_03785_1_2214_+	GH3	ABC transporter,ABC transporter,Binding-protein-dependent transport system inner membrane component,Binding-protein-dependent transport system inner membrane component,Bacterial extracellular solute-binding proteins, family 5 Middle,ThiF family protein,Pyridinium-3,5-biscarboxylic acid mononucleotide sulfurtransferase,hypothetical protein,Haloacid dehalogenase-like hydrolase,Aldo/keto reductase f…
L1-82_03900_1_1899_+	CBM48+GH13_9	hypothetical protein,Type II/IV secretion system protein,hypothetical protein,Type IV leader peptidase family protein,SigmaK-factor processing regulatory protein BofA,hypothetical protein,Flagellar protein FliS,hypothetical protein,hypothetical protein,Negative regulator of genetic competence (MecA),Protein kinase domain protein,hypothetical protein,Glycosyl hydrolases family 18,N-acetylmuramoyl-…
L1-82_03971_1_1575_+	CBM91+GH43_10	Aminotransferase class I and II,GDSL-like Lipase/Acylhydrolase family protein,Glycosyl hydrolase family 115,hypothetical protein,Bacterial extracellular solute-binding protein,Binding-protein-dependent transport system inner membrane component,hypothetical protein,hypothetical protein,hypothetical protein,NHL repeat protein,Binding-protein-dependent transport system inner membrane component,Bindi…
L1-82_03972_1_1836_+	GH43_27	GDSL-like Lipase/Acylhydrolase family protein,Glycosyl hydrolase family 115,hypothetical protein,Bacterial extracellular solute-binding protein,Binding-protein-dependent transport system inner membrane component,hypothetical protein,hypothetical protein,hypothetical protein,NHL repeat protein,Binding-protein-dependent transport system inner membrane component,Binding-protein-dependent transport s…
L1-82_03975_1_1542_+	CBM91+GH43_12	Bacterial extracellular solute-binding protein,Binding-protein-dependent transport system inner membrane component,hypothetical protein,hypothetical protein,hypothetical protein,NHL repeat protein,Binding-protein-dependent transport system inner membrane component,Binding-protein-dependent transport system inner membrane component,Bacterial extracellular solute-binding protein,Transposase DDE dom…
L1-82_03977_1_1617_+	CBM91+GH43_10	hypothetical protein,hypothetical protein,hypothetical protein,NHL repeat protein,Binding-protein-dependent transport system inner membrane component,Binding-protein-dependent transport system inner membrane component,Bacterial extracellular solute-binding protein,Transposase DDE domain protein,Helix-turn-helix domain protein,Glycosyl hydrolases family 43,Glycosyl hydrolases family 43,Helix-turn-…
L1-82_03979_1_1407_+	GH43_35	hypothetical protein,NHL repeat protein,Binding-protein-dependent transport system inner membrane component,Binding-protein-dependent transport system inner membrane component,Bacterial extracellular solute-binding protein,Transposase DDE domain protein,Helix-turn-helix domain protein,Glycosyl hydrolases family 43,Glycosyl hydrolases family 43,Helix-turn-helix domain protein,Alpha galactosidase A…
L1-82_03981_1_1650_+	CBM6+GH43_16	Binding-protein-dependent transport system inner membrane component,Binding-protein-dependent transport system inner membrane component,Bacterial extracellular solute-binding protein,Transposase DDE domain protein,Helix-turn-helix domain protein,Glycosyl hydrolases family 43,Glycosyl hydrolases family 43,Helix-turn-helix domain protein,Alpha galactosidase A,Glycosyl hydrolases family 43,hypotheti…
L1-82_03991_1_3282_+	GH2	hypothetical protein,Glycosyl hydrolases family 43,Glycosyl hydrolase family 10,Glycosyl hydrolases family 43,Putative esterase,Glycosyl hydrolases family 43,ABC transporter,ABC transporter,FtsX-like permease family protein,hypothetical protein,Multidrug resistance protein MdtA,D-mannonate dehydratase (UxuA),hypothetical protein,Transposase DDE domain protein,hypothetical protein,hypothetical pro…
L1-82_03998_1_1683_+	GH13_31	ABC transporter,FtsX-like permease family protein,hypothetical protein,Multidrug resistance protein MdtA,D-mannonate dehydratase (UxuA),hypothetical protein,Transposase DDE domain protein,hypothetical protein,hypothetical protein,hypothetical protein,hypothetical protein,DHH family protein,hypothetical protein,pfkB family carbohydrate kinase,Melibiase,Alpha amylase, catalytic domain,Periplasmic b…
L1-82_04001_1_1488_+	GH13_18	Multidrug resistance protein MdtA,D-mannonate dehydratase (UxuA),hypothetical protein,Transposase DDE domain protein,hypothetical protein,hypothetical protein,hypothetical protein,hypothetical protein,DHH family protein,hypothetical protein,pfkB family carbohydrate kinase,Melibiase,Alpha amylase, catalytic domain,Periplasmic binding protein-like domain protein,hypothetical protein,Alpha amylase, …
L1-82_04066_1_1719_+	GH13_20	hypothetical protein,D-alanyl-D-alanine carboxypeptidase,Putative methyltransferase,Peptidase family M20/M25/M40,hypothetical protein,MatE,hypothetical protein,hypothetical protein,hypothetical protein,MarR family protein,hypothetical protein,Fumarate hydratase (Fumerase),Citrate transporter,LysR substrate binding domain protein,MatE,Alpha amylase, catalytic domain,Flavodoxin domain protein,EAL d…
L1-82_04092_1_1089_+	GH3	hypothetical protein,Toprim domain protein,AAA domain protein,hypothetical protein,Helix-turn-helix,tRNA-splicing ligase RtcB,hypothetical protein,hypothetical protein,hypothetical protein,Glycosyl hydrolases family 43,Glycosyl hydrolases family 39,Helix-turn-helix domain protein,Phospholipid methyltransferase,AAA ATPase domain protein,Transposase IS200 like protein,hypothetical protein,hypotheti…
L1-82_04093_1_3861_+	GH43_35+GH51_2	Toprim domain protein,AAA domain protein,hypothetical protein,Helix-turn-helix,tRNA-splicing ligase RtcB,hypothetical protein,hypothetical protein,hypothetical protein,Glycosyl hydrolases family 43,Glycosyl hydrolases family 39,Helix-turn-helix domain protein,Phospholipid methyltransferase,AAA ATPase domain protein,Transposase IS200 like protein,hypothetical protein,hypothetical protein,Right han…
L1-82_04111_1_1623_+	CBM91+GH43_11	hypothetical protein,Putative esterase,Putative esterase,hypothetical protein,Putative esterase,Periplasmic binding protein-like domain protein,hypothetical protein,Binding-protein-dependent transport system inner membrane component,Binding-protein-dependent transport system inner membrane component,Esterase PHB depolymerase,Transposase DDE domain protein,MatE,Beta-lactamase,Beta-lactamase,hypoth…

## Sheet: PC335
Gene	Target GH	Predicted PUL
PC335_00332_1_1764_+	GH13_36	Peptidase family M41,hypothetical protein,N-acetylmuramoyl-L-alanine amidase,hypothetical protein,hypothetical protein,hypothetical protein,hypothetical protein,hypothetical protein,hypothetical protein,ABC transporter,hypothetical protein,Amylo-alpha-1,6-glucosidase,hypothetical protein,hypothetical protein,hypothetical protein,Alpha amylase, catalytic domain,hypothetical protein,Binding-protein…
PC335_00774_1_1944_+	GH3	Dinitrogenase iron-molybdenum cofactor,HxlR-like helix-turn-helix,FecCD transport family protein,ABC transporter,Glutathione peroxidase,Nucleotidyltransferase substrate binding protein like protein,Tetrapyrrole (Corrin/Porphyrin) Methylases,Periplasmic binding protein,Thiamine transporter protein (Thia_YuaJ),ROK family protein,Transglycosylase,AAA domain protein,Calcineurin-like phosphoesterase,h…
PC335_00801_1_2805_+	GH3	hypothetical protein,Metal-independent alpha-mannosidase (GH125),Bacterial regulatory proteins, gntR family,ROK family protein,YjbR,Diguanylate cyclase, GGDEF domain,YjbR,hypothetical protein,Methyl-accepting chemotaxis protein (MCP) signalling domain protein,Glycosyl hydrolase family 53,EAL domain protein,Bacterial extracellular solute-binding proteins, family 3,Binding-protein-dependent transpo…
PC335_00802_1_2418_+	GH3	Metal-independent alpha-mannosidase (GH125),Bacterial regulatory proteins, gntR family,ROK family protein,YjbR,Diguanylate cyclase, GGDEF domain,YjbR,hypothetical protein,Methyl-accepting chemotaxis protein (MCP) signalling domain protein,Glycosyl hydrolase family 53,EAL domain protein,Bacterial extracellular solute-binding proteins, family 3,Binding-protein-dependent transport system inner membr…
PC335_00956_1_2868_+	GH3	Sigma-70, region 4,hypothetical protein,tRNA synthetases class I (W and Y),alpha/beta hydrolase fold protein,Beta propeller domain protein,Sigma-70, region 4,Methyl-accepting chemotaxis protein (MCP) signalling domain protein,Oxidoreductase family, NAD-binding Rossmann fold,hypothetical protein,Fumarate hydratase (Fumerase),Putative ABC-transporter type IV,Aspartate decarboxylase,Pantoate-beta-al…
PC335_01014_1_1623_+	CBM91+GH43_11	Flavodoxin,Carboxymuconolactone decarboxylase family protein,Aldo/keto reductase family protein,hypothetical protein,ABC transporter,hypothetical protein,hypothetical protein,hypothetical protein,hypothetical protein,MobA/MobL family protein,hypothetical protein,Helix-turn-helix domain protein,Helix-turn-helix,Phage integrase family protein,ParB-like nuclease domain protein,Glycosyl hydrolases fa…
PC335_01031_1_3861_+	GH43_35+GH51_2	Beta-lactamase,Beta-lactamase,MatE,Esterase PHB depolymerase,Binding-protein-dependent transport system inner membrane component,Binding-protein-dependent transport system inner membrane component,hypothetical protein,Periplasmic binding protein-like domain protein,Putative esterase,hypothetical protein,Putative esterase,Putative esterase,hypothetical protein,MatE,Right handed beta helix region,h…
PC335_01032_1_1089_+	GH3	Beta-lactamase,MatE,Esterase PHB depolymerase,Binding-protein-dependent transport system inner membrane component,Binding-protein-dependent transport system inner membrane component,hypothetical protein,Periplasmic binding protein-like domain protein,Putative esterase,hypothetical protein,Putative esterase,Putative esterase,hypothetical protein,MatE,Right handed beta helix region,hypothetical pro…
PC335_01038_1_1398_+	GH43_35	Periplasmic binding protein-like domain protein,Putative esterase,hypothetical protein,Putative esterase,Putative esterase,hypothetical protein,MatE,Right handed beta helix region,hypothetical protein,hypothetical protein,Transposase IS200 like protein,AAA ATPase domain protein,Phospholipid methyltransferase,Helix-turn-helix domain protein,Glycosyl hydrolases family 39,Glycosyl hydrolases family …
PC335_01056_1_1719_+	GH13_20	hypothetical protein,hypothetical protein,tRNA-splicing ligase RtcB,hypothetical protein,hypothetical protein,AAA domain protein,Toprim domain protein,hypothetical protein,ABC transporter,FtsX-like permease family protein,DNA topoisomerase 3,Transposase, Mutator family,Methyl-accepting chemotaxis protein (MCP) signalling domain protein,EAL domain protein,Flavodoxin domain protein,Alpha amylase, c…
PC335_01120_1_1488_+	GH13_18	Spore maturation protein A,EAL domain protein,Spore maturation protein B,Methyl-accepting chemotaxis protein (MCP) signalling domain protein,Sir2 family protein,hypothetical protein,hypothetical protein,Ribosomal protein S6,Single-strand binding protein family protein,Ribosomal protein S18,Bacterial Ig-like domain (group 2),Glycosyl hydrolase family 10,Bacterial extracellular solute-binding prote…
PC335_01123_1_1683_+	GH13_31	Methyl-accepting chemotaxis protein (MCP) signalling domain protein,Sir2 family protein,hypothetical protein,hypothetical protein,Ribosomal protein S6,Single-strand binding protein family protein,Ribosomal protein S18,Bacterial Ig-like domain (group 2),Glycosyl hydrolase family 10,Bacterial extracellular solute-binding protein,Binding-protein-dependent transport system inner membrane component,Bi…
PC335_01187_1_1899_+	CBM48+GH13_9	ABC transporter,Binding-protein-dependent transport system inner membrane component,Binding-protein-dependent transport system inner membrane component,hypothetical protein,tRNA synthetase class II core domain (G, H, P, S and T),Methyl-accepting chemotaxis protein (MCP) signalling domain protein,hypothetical protein,hypothetical protein,hypothetical protein,Cell envelope-related transcriptional a…
PC335_01446_1_2214_+	GH3	Glycerophosphoryl diester phosphodiesterase family protein,putative AAA-ATPase,hypothetical protein,hypothetical protein,hypothetical protein,ABC transporter transmembrane region,ABC transporter transmembrane region,MarR family protein,hypothetical protein,hypothetical protein,hypothetical protein,Binding-protein-dependent transport system inner membrane component,Binding-protein-dependent transp…
PC335_01599_1_2298_+	GH3	Helix-turn-helix,hypothetical protein,Phage integrase family protein,hypothetical protein,CHC2 zinc finger,Virulence-associated protein E,hypothetical protein,Plasmid recombination enzyme,Transposon-encoded protein TnpV,MarR family protein,MatE,hypothetical protein,hypothetical protein,alpha/beta hydrolase fold protein,hypothetical protein,hypothetical protein,MatE,MarR family protein,hypothetica…
PC335_01602_1_2478_+	GH2	hypothetical protein,CHC2 zinc finger,Virulence-associated protein E,hypothetical protein,Plasmid recombination enzyme,Transposon-encoded protein TnpV,MarR family protein,MatE,hypothetical protein,hypothetical protein,alpha/beta hydrolase fold protein,hypothetical protein,hypothetical protein,MatE,MarR family protein,hypothetical protein,Helix-turn-helix domain protein,hypothetical protein,Bacter…
PC335_01604_1_2640_+	GH3	Virulence-associated protein E,hypothetical protein,Plasmid recombination enzyme,Transposon-encoded protein TnpV,MarR family protein,MatE,hypothetical protein,hypothetical protein,alpha/beta hydrolase fold protein,hypothetical protein,hypothetical protein,MatE,MarR family protein,hypothetical protein,Helix-turn-helix domain protein,hypothetical protein,Bacterial alpha-L-rhamnosidase 6 hairpin gly…
PC335_01605_1_2748_+	GH78	hypothetical protein,Plasmid recombination enzyme,Transposon-encoded protein TnpV,MarR family protein,MatE,hypothetical protein,hypothetical protein,alpha/beta hydrolase fold protein,hypothetical protein,hypothetical protein,MatE,MarR family protein,hypothetical protein,Helix-turn-helix domain protein,hypothetical protein,Bacterial alpha-L-rhamnosidase 6 hairpin glycosidase domain protein,MFS/sug…
PC335_01649_1_2115_+	CBM48+GH13_11	AAA domain protein,PemK-like, MazF-like toxin of type II toxin-antitoxin system,Helix-turn-helix domain protein,hypothetical protein,Phage integrase family protein,AAA domain protein,Plasmid recombination enzyme,hypothetical protein,Adenosine/AMP deaminase,EamA-like transporter family protein,Glycoside-hydrolase family GH114,CPBP intramembrane metalloprotease,hypothetical protein,Pectinesterase,h…
PC335_01743_1_2571_+	GH2	hypothetical protein,C-C_Bond_Lyase of the TIM-Barrel fold protein,Rhomboid family protein,Putative component of 'biosynthetic module',Toxic anion resistance protein (TelA),TerD domain protein,IS110 family transposase ISFnu3,Transposase,TerD domain protein,hypothetical protein,haloacid dehalogenase-like hydrolase,Mitochondrial biogenesis AIM24,TerD domain protein,hypothetical protein,hypothetical…
PC335_01808_1_2169_+	CBM34+GH13	hypothetical protein,Aldo/keto reductase family protein,Stage II sporulation protein E (SpoIIE),PP-loop family protein,Phosphoribosyl transferase domain protein,Peptidase family M41,Bacterial extracellular solute-binding protein,Binding-protein-dependent transport system inner membrane component,Binding-protein-dependent transport system inner membrane component,ABC transporter,FAD binding domain…
PC335_01867_1_1554_+	GH43_4	AAA domain protein,Plasmid recombination enzyme,Transposon-encoded protein TnpV,Integrase core domain protein,hypothetical protein,ABC transporter,IS1595 family transposase ISSag10,Methyl-accepting chemotaxis protein (MCP) signalling domain protein,Response regulator receiver domain protein,GHKL domain protein,ABC transporter,ABC transporter,Fibronectin type III domain protein,Listeria-Bacteroide…
PC335_01869_1_963_+	GH43_26	Transposon-encoded protein TnpV,Integrase core domain protein,hypothetical protein,ABC transporter,IS1595 family transposase ISSag10,Methyl-accepting chemotaxis protein (MCP) signalling domain protein,Response regulator receiver domain protein,GHKL domain protein,ABC transporter,ABC transporter,Fibronectin type III domain protein,Listeria-Bacteroides repeat domain (List_Bact_rpt),Dihydrouridine s…
PC335_02041_1_1311_+	GH13	Cell envelope-related transcriptional attenuator domain protein,Glycosyl transferase family 2,hypothetical protein,Trypsin-like peptidase domain protein,hypothetical protein,Mur ligase middle domain protein,hypothetical protein,Alanine-glyoxylate amino-transferase,hypothetical protein,hypothetical protein,FCD domain protein,Bacillus/Clostridium GerA spore germination protein,Spore germination pro…
PC335_02056_1_1842_+	GH43_27	Alpha amylase, catalytic domain,Pyrroline-5-carboxylate reductase dimerisation,MatE,Helix-turn-helix domain protein,hypothetical protein,Enoyl-CoA hydratase/isomerase,Aminotransferase class I and II,NUDIX domain protein,UDP-galactopyranose mutase,Glycosyl transferase family 2,hypothetical protein,ABC transporter,ABC-2 family transporter protein,Polysaccharide deacetylase,Polysaccharide deacetylas…
PC335_02060_1_1689_+	GH3	hypothetical protein,Enoyl-CoA hydratase/isomerase,Aminotransferase class I and II,NUDIX domain protein,UDP-galactopyranose mutase,Glycosyl transferase family 2,hypothetical protein,ABC transporter,ABC-2 family transporter protein,Polysaccharide deacetylase,Polysaccharide deacetylase,Glycosyl hydrolases family 43,Glycosyl hydrolase family 10,hypothetical protein,Xylan 1,4-beta-xylosidase,hypothet…
PC335_02062_1_1566_+	CBM91+GH43_10	Aminotransferase class I and II,NUDIX domain protein,UDP-galactopyranose mutase,Glycosyl transferase family 2,hypothetical protein,ABC transporter,ABC-2 family transporter protein,Polysaccharide deacetylase,Polysaccharide deacetylase,Glycosyl hydrolases family 43,Glycosyl hydrolase family 10,hypothetical protein,Xylan 1,4-beta-xylosidase,hypothetical protein,Glycosyl hydrolases family 8,Glycosyl …
PC335_02068_1_1422_+	CBM6+GH43_16	ABC-2 family transporter protein,Polysaccharide deacetylase,Polysaccharide deacetylase,Glycosyl hydrolases family 43,Glycosyl hydrolase family 10,hypothetical protein,Xylan 1,4-beta-xylosidase,hypothetical protein,Glycosyl hydrolases family 8,Glycosyl hydrolases family 43,hypothetical protein,hypothetical protein,FtsX-like permease family protein,ABC transporter,ABC transporter,Glycosyl hydrolase…
PC335_02069_1_1563_+	CBM91+GH43_10	Polysaccharide deacetylase,Polysaccharide deacetylase,Glycosyl hydrolases family 43,Glycosyl hydrolase family 10,hypothetical protein,Xylan 1,4-beta-xylosidase,hypothetical protein,Glycosyl hydrolases family 8,Glycosyl hydrolases family 43,hypothetical protein,hypothetical protein,FtsX-like permease family protein,ABC transporter,ABC transporter,Glycosyl hydrolases family 43,Glycosyl hydrolases f…
PC335_02141_1_3039_+	GH2	Sigma-70, region 4,Acetyltransferase (GNAT) domain protein,Tetratricopeptide repeat protein,hypothetical protein,Amidohydrolase family protein,Iron-sulfur cluster binding domain of dihydroorotate dehydrogenase B,Dihydroorotate dehydrogenase,Fibronectin type III domain protein,Acetyltransferase (GNAT) domain protein,HD domain protein,Metallo-beta-lactamase superfamily protein,Radical SAM superfami…
PC335_02146_1_2364_+	GH78	Iron-sulfur cluster binding domain of dihydroorotate dehydrogenase B,Dihydroorotate dehydrogenase,Fibronectin type III domain protein,Acetyltransferase (GNAT) domain protein,HD domain protein,Metallo-beta-lactamase superfamily protein,Radical SAM superfamily protein,hypothetical protein,Helix-turn-helix,Bacterial regulatory helix-turn-helix proteins, AraC family,Glycosyl hydrolases family 2, TIM …
PC335_02149_1_2508_+	GH2	Acetyltransferase (GNAT) domain protein,HD domain protein,Metallo-beta-lactamase superfamily protein,Radical SAM superfamily protein,hypothetical protein,Helix-turn-helix,Bacterial regulatory helix-turn-helix proteins, AraC family,Glycosyl hydrolases family 2, TIM barrel domain,MFS/sugar transport protein,Helix-turn-helix domain protein,Histidyl-tRNA synthetase,tRNA synthetases class II (D, K and…
PC335_02156_1_909_+	GH43_22	Glycosyl hydrolases family 2, TIM barrel domain,MFS/sugar transport protein,Helix-turn-helix domain protein,Histidyl-tRNA synthetase,tRNA synthetases class II (D, K and N),Bacterial alpha-L-rhamnosidase 6 hairpin glycosidase domain protein,Glycosyl Hydrolase Family 88,Helix-turn-helix domain protein,Glycosyl hydrolases family 2, TIM barrel domain,MatE,Periplasmic binding protein-like domain prote…
PC335_02157_1_1803_+	GH2	MFS/sugar transport protein,Helix-turn-helix domain protein,Histidyl-tRNA synthetase,tRNA synthetases class II (D, K and N),Bacterial alpha-L-rhamnosidase 6 hairpin glycosidase domain protein,Glycosyl Hydrolase Family 88,Helix-turn-helix domain protein,Glycosyl hydrolases family 2, TIM barrel domain,MatE,Periplasmic binding protein-like domain protein,Binding-protein-dependent transport system in…
PC335_02708_1_1527_+	CBM91+GH43_12	hypothetical protein,hypothetical protein,hypothetical protein,PhoH-like protein,Putative stage IV sporulation protein YqfD,YabP family protein,Glycosyl transferase family, a/b domain,MobA-like NTP transferase domain protein,Molybdopterin-binding domain of aldehyde dehydrogenase,[2Fe-2S] binding domain protein,FAD binding domain in molybdopterin dehydrogenase,Cysteine-rich secretory protein famil…
PC335_02839_1_1683_+	GH13_31	hypothetical protein,Prephenate dehydratase,hypothetical protein,Bacterial DNA polymerase III alpha NTPase domain protein,GcpE protein,Peptidase family M50,1-deoxy-D-xylulose 5-phosphate reductoisomerase,Cytidylyltransferase family protein,Putative undecaprenyl diphosphate synthase,Ribosome recycling factor,Amino acid kinase family protein,Polymer-forming cytoskeletal,Polysaccharide deacetylase,h…
PC335_02889_1_1875_+	CBM48+GH13_11	Flagellar FliJ protein,ATP synthase alpha/beta family, nucleotide-binding domain,Flagellar assembly protein FliH,hypothetical protein,Secretory protein of YscJ/FliF family protein,Flagellar hook-basal body complex protein FliE,hypothetical protein,Flagellar basal body rod protein FlgB,CodY helix-turn-helix domain protein,DNA topoisomerase,DNA recombination-mediator protein A,Magnesium chelatase, …
PC335_02961_1_3108_+	GH2	Heavy-metal-associated domain protein,Bacterial regulatory protein, arsR family,short chain dehydrogenase,Binding-protein-dependent transport system inner membrane component,Binding-protein-dependent transport system inner membrane component,hypothetical protein,Helix-turn-helix domain protein,Glycosyl hydrolase 36 superfamily, catalytic domain,Glycosyl hydrolase 36 superfamily, catalytic domain,…
PC335_03253_1_2865_+	GH2	Ribulose-phosphate 3 epimerase family protein,Thiamin pyrophosphokinase, catalytic domain,hypothetical protein,PRC-barrel domain protein,ATP cone domain protein,hypothetical protein,HAD-hyrolase-like protein,Ribose/Galactose Isomerase,hypothetical protein,Diguanylate cyclase, GGDEF domain,Chlorophyllase enzyme,Zinc carboxypeptidase,CobW/HypB/UreG, nucleotide-binding domain,BspA type Leucine rich …
PC335_03382_1_2154_+	GH3	hypothetical protein,hypothetical protein,hypothetical protein,hypothetical protein,hypothetical protein,hypothetical protein,hypothetical protein,hypothetical protein,hypothetical protein,AAA domain protein,Helix-turn-helix domain protein,ABC transporter transmembrane region,ABC transporter transmembrane region,Response regulator receiver domain protein,Glycosyl hydrolases family 31,hypothetical…
PC335_03403_1_2442_+	GH2	hypothetical protein,hypothetical protein,AhpC/TSA family protein,4Fe-4S binding domain protein,Response regulator receiver domain protein,Histidine kinase-, DNA gyrase B-, and HSP90-like ATPase,Methyltransferase domain protein,Phosphomethylpyrimidine kinase,Permease for cytosine/purines, uracil, thiamine, allantoin,Thiamine-precursor transporter protein (ThiW),Acetyltransferase (GNAT) family pro…
PC335_03685_1_1581_+	CBM91+GH43_10	Sporulation protein YtfJ (Spore_YtfJ),hypothetical protein,Ribose/Galactose Isomerase,KduI/IolB family protein,Glucuronate isomerase,Periplasmic binding protein-like domain protein,hypothetical protein,hypothetical protein,Enoyl-(Acyl carrier protein) reductase,Beta-lactamase,Helix-turn-helix domain protein,Bacterial extracellular solute-binding protein,Binding-protein-dependent transport system …
PC335_03686_1_1893_+	CBM91+GH43_12	hypothetical protein,Ribose/Galactose Isomerase,KduI/IolB family protein,Glucuronate isomerase,Periplasmic binding protein-like domain protein,hypothetical protein,hypothetical protein,Enoyl-(Acyl carrier protein) reductase,Beta-lactamase,Helix-turn-helix domain protein,Bacterial extracellular solute-binding protein,Binding-protein-dependent transport system inner membrane component,Binding-prote…
PC335_03719_1_1497_+	CBM91+GH43_10	AcrB/AcrD/AcrF family protein,tRNA synthetases class I (I, L, M and V),Flagellar Assembly Protein A,hypothetical protein,Tetratricopeptide repeat protein,STAS domain protein,Histidine kinase-like ATPase domain protein,Sigma-70 region 2,Haloacid dehalogenase-like hydrolase,hypothetical protein,HD domain protein,Crp-like helix-turn-helix domain protein,4Fe-4S binding domain protein,Prismane/CO dehy…
PC335_03728_1_2397_+	GH3	hypothetical protein,HD domain protein,Crp-like helix-turn-helix domain protein,4Fe-4S binding domain protein,Prismane/CO dehydrogenase family protein,Diguanylate cyclase, GGDEF domain,Glycosyl hydrolases family 43,Helix-turn-helix,Acyltransferase family protein,hypothetical protein,Hsp20/alpha crystallin family protein,hypothetical protein,hypothetical protein,Histidine kinase-, DNA gyrase B-, a…
PC335_03740_1_1686_+	GH3	hypothetical protein,Histidine kinase-, DNA gyrase B-, and HSP90-like ATPase,hypothetical protein,hypothetical protein,LytTr DNA-binding domain protein,GHKL domain protein,putative AAA-ATPase,Spermine/spermidine synthase domain protein,Helix-turn-helix domain protein,Haloacid dehalogenase-like hydrolase,Glycosyl hydrolases family 39,ABC transporter,Branched-chain amino acid transport system / per…
PC335_03741_1_1485_+	GH78	Histidine kinase-, DNA gyrase B-, and HSP90-like ATPase,hypothetical protein,hypothetical protein,LytTr DNA-binding domain protein,GHKL domain protein,putative AAA-ATPase,Spermine/spermidine synthase domain protein,Helix-turn-helix domain protein,Haloacid dehalogenase-like hydrolase,Glycosyl hydrolases family 39,ABC transporter,Branched-chain amino acid transport system / permease component,Perip…
PC335_03748_1_2265_+	GH2	Helix-turn-helix domain protein,Haloacid dehalogenase-like hydrolase,Glycosyl hydrolases family 39,ABC transporter,Branched-chain amino acid transport system / permease component,Periplasmic binding protein domain protein,Branched-chain amino acid transport system / permease component,hypothetical protein,Bacterial alpha-L-rhamnosidase 6 hairpin glycosidase domain protein,Methyl-accepting chemota…
PC335_03750_1_1821_+	GH43_28	Glycosyl hydrolases family 39,ABC transporter,Branched-chain amino acid transport system / permease component,Periplasmic binding protein domain protein,Branched-chain amino acid transport system / permease component,hypothetical protein,Bacterial alpha-L-rhamnosidase 6 hairpin glycosidase domain protein,Methyl-accepting chemotaxis protein (MCP) signalling domain protein,hypothetical protein,L-rh…
PC335_03752_1_2544_+	GH78	Branched-chain amino acid transport system / permease component,Periplasmic binding protein domain protein,Branched-chain amino acid transport system / permease component,hypothetical protein,Bacterial alpha-L-rhamnosidase 6 hairpin glycosidase domain protein,Methyl-accepting chemotaxis protein (MCP) signalling domain protein,hypothetical protein,L-rhamnose isomerase (RhaA),hypothetical protein,H…
PC335_03759_1_2904_+	GH3	L-rhamnose isomerase (RhaA),hypothetical protein,Helix-turn-helix domain protein,MFS/sugar transport protein,Glycosyl hydrolases family 2, TIM barrel domain,Glycosyl hydrolase family 1,Glycosyl hydrolases family 43,Xylose isomerase-like TIM barrel,Bacterial alpha-L-rhamnosidase 6 hairpin glycosidase domain protein,Response regulator receiver domain protein,Histidine kinase-, DNA gyrase B-, and HS…
PC335_03776_1_1095_+	GH23	hypothetical protein,hypothetical protein,hypothetical protein,ECF transporter, substrate-specific component,Amino-transferase class IV,Carboxypeptidase Taq (M32) metallopeptidase,Haloacid dehalogenase-like hydrolase,DHH family protein,tRNA synthetases class I (I, L, M and V),Carbohydrate phosphorylase,hypothetical protein,Response regulator receiver domain protein,His Kinase A (phospho-acceptor)…
PC335_03857_1_1293_+	GH3	Bacterial transcriptional regulator,hypothetical protein,AAA domain (Cdc48 subfamily),Methyl-accepting chemotaxis protein (MCP) signalling domain protein,Subtilase family protein,hypothetical protein,hypothetical protein,ABC transporter,hypothetical protein,MacB-like periplasmic core domain protein,Glycosyl transferases group 1,hypothetical protein,Cyclophilin type peptidyl-prolyl cis-trans isome…
PC335_03935_1_1674_+	GH13_31	Tetrahydrofolate dehydrogenase/cyclohydrolase, NAD(P)-binding domain,Formiminotransferase-cyclodeaminase,HD domain protein,ABC transporter substrate-binding protein PnrA-like protein,AAA domain (Cdc48 subfamily),MatE,Patatin-like phospholipase,Haloacid dehalogenase-like hydrolase,Periplasmic binding protein-like domain protein,Bacterial extracellular solute-binding protein,Binding-protein-depende…
PC335_03936_1_1992_+	CBM48+GH13_14	Formiminotransferase-cyclodeaminase,HD domain protein,ABC transporter substrate-binding protein PnrA-like protein,AAA domain (Cdc48 subfamily),MatE,Patatin-like phospholipase,Haloacid dehalogenase-like hydrolase,Periplasmic binding protein-like domain protein,Bacterial extracellular solute-binding protein,Binding-protein-dependent transport system inner membrane component,Binding-protein-dependen…
PC335_03994_1_2133_+	GH3	Prismane/CO dehydrogenase family protein,haloacid dehalogenase-like hydrolase,hypothetical protein,Pyroglutamyl peptidase,HlyD family secretion protein,HlyD family secretion protein,MacB-like periplasmic core domain protein,hypothetical protein,ABC transporter,DNA alkylation repair enzyme,Inositol monophosphatase family protein,hypothetical protein,hypothetical protein,hypothetical protein,Beta-g…
PC335_04003_1_1566_+	CBM91+GH43_12	DNA alkylation repair enzyme,Inositol monophosphatase family protein,hypothetical protein,hypothetical protein,hypothetical protein,Beta-galactosidase,hypothetical protein,Histidine kinase,Response regulator receiver domain protein,hypothetical protein,Binding-protein-dependent transport system inner membrane component,L-arabinose transport system permease protein AraQ,Glycosyl hydrolases family …
PC335_04011_1_3087_+	GH2	Response regulator receiver domain protein,hypothetical protein,Binding-protein-dependent transport system inner membrane component,L-arabinose transport system permease protein AraQ,Glycosyl hydrolases family 8,Glycosyl hydrolase family 115,GDSL-like Lipase/Acylhydrolase family protein,Glycosyl hydrolases family 43,Periplasmic binding protein-like domain protein,Bacterial extracellular solute-bi…

## Sheet: PC352
Gene	Target GH	Predicted PUL
PC352_00029_1_1095_+	GH23	hypothetical protein,Protein export membrane protein,4Fe-4S single cluster domain protein,Six-cysteine peptide SCIFF,Permease family protein,hypothetical protein,Aldose 1-epimerase,Haemolysin-III related,tRNA synthetases class II (D, K and N),hypothetical protein,hypothetical protein,hypothetical protein,Pyridoxal-dependent decarboxylase, pyridoxal binding domain,Branched-chain amino acid transpo…
PC352_00046_1_2976_+	GH3	S1 RNA binding domain protein,His Kinase A (phospho-acceptor) domain protein,Response regulator receiver domain protein,hypothetical protein,Carbohydrate phosphorylase,tRNA synthetases class I (I, L, M and V),DHH family protein,Haloacid dehalogenase-like hydrolase,Carboxypeptidase Taq (M32) metallopeptidase,Amino-transferase class IV,ECF transporter, substrate-specific component,hypothetical prot…
PC352_00052_1_2544_+	GH78	DHH family protein,Haloacid dehalogenase-like hydrolase,Carboxypeptidase Taq (M32) metallopeptidase,Amino-transferase class IV,ECF transporter, substrate-specific component,hypothetical protein,hypothetical protein,hypothetical protein,hypothetical protein,hypothetical protein,Transposase,Enoyl-(Acyl carrier protein) reductase,NAD dependent epimerase/dehydratase family protein,Histidine kinase-, …
PC352_00054_1_1821_+	GH43_28	Carboxypeptidase Taq (M32) metallopeptidase,Amino-transferase class IV,ECF transporter, substrate-specific component,hypothetical protein,hypothetical protein,hypothetical protein,hypothetical protein,hypothetical protein,Transposase,Enoyl-(Acyl carrier protein) reductase,NAD dependent epimerase/dehydratase family protein,Histidine kinase-, DNA gyrase B-, and HSP90-like ATPase,Response regulator …
PC352_00056_1_2265_+	GH2	ECF transporter, substrate-specific component,hypothetical protein,hypothetical protein,hypothetical protein,hypothetical protein,hypothetical protein,Transposase,Enoyl-(Acyl carrier protein) reductase,NAD dependent epimerase/dehydratase family protein,Histidine kinase-, DNA gyrase B-, and HSP90-like ATPase,Response regulator receiver domain protein,Bacterial alpha-L-rhamnosidase 6 hairpin glycos…
PC352_00067_1_2397_+	GH3	Bacterial alpha-L-rhamnosidase 6 hairpin glycosidase domain protein,Xylose isomerase-like TIM barrel,Glycosyl hydrolases family 43,Glycosyl hydrolase family 1,Glycosyl hydrolases family 2, TIM barrel domain,MFS/sugar transport protein,Helix-turn-helix domain protein,hypothetical protein,L-rhamnose isomerase (RhaA),hypothetical protein,Helix-turn-helix domain protein,Spermine/spermidine synthase d…
PC352_00088_1_1497_+	CBM91+GH43_10	Acyltransferase family protein,hypothetical protein,Recombinase,hypothetical protein,Virulence-associated protein E,MobA/MobL family protein,hypothetical protein,hypothetical protein,Helix-turn-helix domain protein,hypothetical protein,FtsX-like permease family protein,ABC transporter,Histidine kinase-, DNA gyrase B-, and HSP90-like ATPase,Response regulator receiver domain protein,Helix-turn-hel…
PC352_00325_1_1902_+	GH2	hypothetical protein,hypothetical protein,hypothetical protein,Accessory gene regulator B,GHKL domain protein,hypothetical protein,Response regulator receiver domain protein,Accessory gene regulator B,hypothetical protein,GHKL domain protein,LytTr DNA-binding domain protein,Helix-turn-helix domain protein,MGS-like domain protein,Helix-turn-helix domain protein,Beta galactosidase small chain,Glyco…
PC352_00452_1_2562_+	GH78	hypothetical protein,hypothetical protein,hypothetical protein,hypothetical protein,hypothetical protein,Putative ABC-transporter type IV,hypothetical protein,hypothetical protein,hypothetical protein,hypothetical protein,hypothetical protein,hypothetical protein,RloB-like protein,AAA domain, putative AbiEii toxin, Type IV TA system,hypothetical protein,Bacterial alpha-L-rhamnosidase 6 hairpin gl…
PC352_00457_1_2424_+	GH2	Putative ABC-transporter type IV,hypothetical protein,hypothetical protein,hypothetical protein,hypothetical protein,hypothetical protein,hypothetical protein,RloB-like protein,AAA domain, putative AbiEii toxin, Type IV TA system,hypothetical protein,Bacterial alpha-L-rhamnosidase 6 hairpin glycosidase domain protein,hypothetical protein,hypothetical protein,MFS/sugar transport protein,Helix-turn…
PC352_00581_1_1950_+	CBM91+GH43_12	hypothetical protein,hypothetical protein,hypothetical protein,CPBP intramembrane metalloprotease,Glycosyl Hydrolase Family 88,Glycosyl Hydrolase Family 88,Small, acid-soluble spore proteins, alpha/beta type,hypothetical protein,Dihydroxyacetone kinase family protein,Asp23 family, cell envelope-related function,Ribosomal L28 family protein,Fibronectin type III domain protein,Xylose isomerase-like…
PC352_00582_1_1581_+	CBM91+GH43_10	hypothetical protein,hypothetical protein,CPBP intramembrane metalloprotease,Glycosyl Hydrolase Family 88,Glycosyl Hydrolase Family 88,Small, acid-soluble spore proteins, alpha/beta type,hypothetical protein,Dihydroxyacetone kinase family protein,Asp23 family, cell envelope-related function,Ribosomal L28 family protein,Fibronectin type III domain protein,Xylose isomerase-like TIM barrel,Glycosyl …
PC352_00866_1_2439_+	GH2	hypothetical protein,Beta-eliminating lyase,Glycosyl transferase family, a/b domain,hypothetical protein,Tryptophan synthase alpha chain,Pyridoxal-phosphate dependent enzyme,N-(5'phosphoribosyl)anthranilate (PRA) isomerase,Indole-3-glycerol phosphate synthase,Glutamine amidotransferase class-I,chorismate binding enzyme,hypothetical protein,hypothetical protein,Melibiase,MFS/sugar transport protei…
PC352_00889_1_1653_+	GH3	Thiamine-precursor transporter protein (ThiW),Permease for cytosine/purines, uracil, thiamine, allantoin,Phosphomethylpyrimidine kinase,hypothetical protein,Histidine kinase-, DNA gyrase B-, and HSP90-like ATPase,Response regulator receiver domain protein,4Fe-4S binding domain protein,AhpC/TSA family protein,hypothetical protein,hypothetical protein,Methylenetetrahydrofolate reductase,hypothetica…
PC352_01009_1_2865_+	GH2	MatE,Cellulase (glycosyl hydrolase family 5),beta-1,4-mannooligosaccharide phosphorylase,Periplasmic binding protein-like domain protein,hypothetical protein,Bacterial extracellular solute-binding protein,Binding-protein-dependent transport system inner membrane component,Binding-protein-dependent transport system inner membrane component,hypothetical protein,Yip1 domain protein,NHL repeat protei…
PC352_01072_1_5571_+	CBM82+GH13_39	Periplasmic binding protein-like domain protein,Caulimovirus viroplasmin,hypothetical protein,hypothetical protein,ZIP Zinc transporter,hypothetical protein,Anaerobic ribonucleoside-triphosphate reductase,MarR family protein,ABC transporter transmembrane region,ABC transporter transmembrane region,hypothetical protein,GatB/GatE catalytic domain protein,Amidase,Acetyltransferase (GNAT) domain prot…
PC352_01128_1_1293_+	GH3	hypothetical protein,hypothetical protein,Polyphosphate kinase 2 (PPK2),HDOD domain protein,ATP synthase subunit D,ATP synthase alpha/beta family, nucleotide-binding domain,ATP synthase alpha/beta family, nucleotide-binding domain,V-type proton ATPase subunit E,ATP synthase (F/14-kDa) subunit,ATP synthase subunit C,V-type ATPase 116kDa subunit family protein,ATP synthase (C/AC39) subunit,hypothet…
PC352_01243_1_2571_+	GH2	hypothetical protein,PTS HPr component phosphorylation site,hypothetical protein,hypothetical protein,Glycosyl hydrolases family 31,hypothetical protein,NMT1/THI5 like protein,Binding-protein-dependent transport system inner membrane component,ABC transporter,CorA-like Mg2+ transporter protein,Cytidylate kinase-like family protein,FtsX-like permease family protein,ABC transporter,hypothetical pro…
PC352_01272_1_1479_+	GH13_18	Phosphoribosyl transferase (PRTase),Phosphoribosyl transferase,hypothetical protein,hypothetical protein,Sulfate permease family protein,Cys/Met metabolism PLP-dependent enzyme,EAL domain protein,Bacterial transferase hexapeptide (six repeats),Cytidylate kinase-like family protein,ArsC family protein,ORF6N domain protein,hypothetical protein,hypothetical protein,hypothetical protein,hypothetical …
PC352_01417_1_2115_+	CBM48+GH13_11	Ribosomal protein L3,Ribosomal protein S10p/S20e,TrkA-N domain protein,Cation transport protein,S-adenosylmethionine-dependent methyltransferase,CorA-like Mg2+ transporter protein,Acetyltransferase (GNAT) domain protein,Haloacid dehalogenase-like hydrolase,Thiamine monophosphate synthase,Hydroxyethylthiazole kinase family protein,TraX protein,Orotidine 5'-phosphate decarboxylase / HUMPS family pr…
PC352_01661_1_1674_+	GH13_31	hypothetical protein,hypothetical protein,DNA binding domain of tn916 integrase,Phage integrase family protein,AAA domain (Cdc48 subfamily),MatE,Patatin-like phospholipase,Haloacid dehalogenase-like hydrolase,Periplasmic binding protein-like domain protein,Bacterial extracellular solute-binding protein,Binding-protein-dependent transport system inner membrane component,Binding-protein-dependent t…
PC352_01662_1_1992_+	CBM48+GH13_14	hypothetical protein,DNA binding domain of tn916 integrase,Phage integrase family protein,AAA domain (Cdc48 subfamily),MatE,Patatin-like phospholipase,Haloacid dehalogenase-like hydrolase,Periplasmic binding protein-like domain protein,Bacterial extracellular solute-binding protein,Binding-protein-dependent transport system inner membrane component,Binding-protein-dependent transport system inner…
PC352_01725_1_2154_+	GH3	hypothetical protein,Putative esterase,Glycosyl hydrolases family 28,hypothetical protein,Oxidoreductase family, NAD-binding Rossmann fold,Xylose isomerase-like TIM barrel,Xylose isomerase-like TIM barrel,Oxidoreductase family, NAD-binding Rossmann fold,Bacterial extracellular solute-binding protein,Trehalose transport system permease protein SugB,Binding-protein-dependent transport system inner …
PC352_01958_1_2196_+	GH3	Dinitrogenase iron-molybdenum cofactor,HxlR-like helix-turn-helix,FecCD transport family protein,ABC transporter,Glutathione peroxidase,Nucleotidyltransferase substrate binding protein like protein,Tetrapyrrole (Corrin/Porphyrin) Methylases,Periplasmic binding protein,Thiamine transporter protein (Thia_YuaJ),ROK family protein,Transglycosylase,AAA domain protein,Calcineurin-like phosphoesterase,h…
PC352_01979_1_2805_+	GH3	Binding-protein-dependent transport system inner membrane component,Periplasmic binding protein-like domain protein,hypothetical protein,Metal-independent alpha-mannosidase (GH125),Bacterial regulatory proteins, gntR family,ROK family protein,YjbR,hypothetical protein,Methyl-accepting chemotaxis protein (MCP) signalling domain protein,Glycosyl hydrolase family 53,EAL domain protein,Bacterial extr…
PC352_01980_1_2418_+	GH3	Periplasmic binding protein-like domain protein,hypothetical protein,Metal-independent alpha-mannosidase (GH125),Bacterial regulatory proteins, gntR family,ROK family protein,YjbR,hypothetical protein,Methyl-accepting chemotaxis protein (MCP) signalling domain protein,Glycosyl hydrolase family 53,EAL domain protein,Bacterial extracellular solute-binding proteins, family 3,Binding-protein-dependen…
PC352_02154_1_2868_+	GH3	hypothetical protein,hypothetical protein,hypothetical protein,IS30 family transposase ISSag9,hypothetical protein,Methyl-accepting chemotaxis protein (MCP) signalling domain protein,Oxidoreductase family, NAD-binding Rossmann fold,hypothetical protein,hypothetical protein,Fumarate hydratase (Fumerase),Putative ABC-transporter type IV,Aspartate decarboxylase,Pantoate-beta-alanine ligase,Ketopanto…
PC352_02193_1_1623_+	CBM91+GH43_11	ParB-like nuclease domain protein,hypothetical protein,hypothetical protein,hypothetical protein,hypothetical protein,Fic/DOC family protein,hypothetical protein,hypothetical protein,hypothetical protein,hypothetical protein,Methyl-accepting chemotaxis protein (MCP) signalling domain protein,hypothetical protein,Transposase DDE domain protein,hypothetical protein,ParB-like nuclease domain protein…
PC352_02210_1_3861_+	GH43_35+GH51_2	Beta-lactamase,Beta-lactamase,MatE,Esterase PHB depolymerase,Binding-protein-dependent transport system inner membrane component,Binding-protein-dependent transport system inner membrane component,hypothetical protein,Periplasmic binding protein-like domain protein,Putative esterase,hypothetical protein,Putative esterase,Putative esterase,hypothetical protein,MatE,Right handed beta helix region,h…
PC352_02211_1_1089_+	GH3	Beta-lactamase,MatE,Esterase PHB depolymerase,Binding-protein-dependent transport system inner membrane component,Binding-protein-dependent transport system inner membrane component,hypothetical protein,Periplasmic binding protein-like domain protein,Putative esterase,hypothetical protein,Putative esterase,Putative esterase,hypothetical protein,MatE,Right handed beta helix region,hypothetical pro…
PC352_02218_1_1398_+	GH43_35	Putative esterase,hypothetical protein,Putative esterase,Putative esterase,hypothetical protein,MatE,Right handed beta helix region,hypothetical protein,hypothetical protein,Transposase IS200 like protein,AAA ATPase domain protein,Phospholipid methyltransferase,hypothetical protein,Helix-turn-helix domain protein,Glycosyl hydrolases family 39,Glycosyl hydrolases family 43,hypothetical protein,hyp…
PC352_02241_1_1719_+	GH13_20	tRNA-splicing ligase RtcB,hypothetical protein,hypothetical protein,AAA domain protein,Toprim domain protein,hypothetical protein,Response regulator receiver domain protein,Histidine kinase-, DNA gyrase B-, and HSP90-like ATPase,ABC transporter,FtsX-like permease family protein,DNA topoisomerase 3,Transposase, Mutator family,Methyl-accepting chemotaxis protein (MCP) signalling domain protein,EAL …
PC352_02309_1_1683_+	GH13_31	Spore maturation protein B,Methyl-accepting chemotaxis protein (MCP) signalling domain protein,Sir2 family protein,hypothetical protein,hypothetical protein,Ribosomal protein S6,Single-strand binding protein family protein,Ribosomal protein S18,Bacterial Ig-like domain (group 2),Carbohydrate binding domain protein,DDE superfamily endonuclease,Carbohydrate family 9 binding domain-like protein,hypo…
PC352_02366_1_1899_+	CBM48+GH13_9	ABC transporter,Binding-protein-dependent transport system inner membrane component,Binding-protein-dependent transport system inner membrane component,hypothetical protein,tRNA synthetase class II core domain (G, H, P, S and T),Methyl-accepting chemotaxis protein (MCP) signalling domain protein,hypothetical protein,hypothetical protein,hypothetical protein,Cell envelope-related transcriptional a…
PC352_02529_1_1527_+	CBM91+GH43_12	HI0933-like protein,hypothetical protein,hypothetical protein,hypothetical protein,hypothetical protein,PhoH-like protein,Putative stage IV sporulation protein YqfD,Glycosyl transferase family, a/b domain,Molybdopterin-binding domain of aldehyde dehydrogenase,[2Fe-2S] binding domain protein,FAD binding domain in molybdopterin dehydrogenase,Cysteine-rich secretory protein family protein,HhH-GPD su…
PC352_02655_1_1683_+	GH13_31	hypothetical protein,Prephenate dehydratase,hypothetical protein,Bacterial DNA polymerase III alpha NTPase domain protein,GcpE protein,Peptidase family M50,1-deoxy-D-xylulose 5-phosphate reductoisomerase,Cytidylyltransferase family protein,Putative undecaprenyl diphosphate synthase,Ribosome recycling factor,Amino acid kinase family protein,Polymer-forming cytoskeletal,Polysaccharide deacetylase,h…
PC352_02742_1_3087_+	GH2	hypothetical protein,MobA/MobL family protein,Transposon-encoded protein TnpV,putative RNA methyltransferase,tRNA (Uracil-5-)-methyltransferase,hypothetical protein,hypothetical protein,hypothetical protein,Trp repressor protein,CPBP intramembrane metalloprotease,Aminotransferase class I and II,Aminotransferase class I and II,hypothetical protein,Galactokinase galactose-binding signature,Glycosyl…
PC352_02750_1_1566_+	CBM91+GH43_12	Trp repressor protein,CPBP intramembrane metalloprotease,Aminotransferase class I and II,Aminotransferase class I and II,hypothetical protein,Galactokinase galactose-binding signature,Glycosyl hydrolase family 53,Glycosyl hydrolases family 2, TIM barrel domain,Helix-turn-helix domain protein,hypothetical protein,hypothetical protein,Binding-protein-dependent transport system inner membrane compon…
PC352_02759_1_2133_+	GH3	hypothetical protein,hypothetical protein,Binding-protein-dependent transport system inner membrane component,Binding-protein-dependent transport system inner membrane component,Bacterial extracellular solute-binding protein,Periplasmic binding protein-like domain protein,Glycosyl hydrolases family 43,GDSL-like Lipase/Acylhydrolase family protein,Glycosyl hydrolase family 115,Glycosyl hydrolases …
PC352_02909_1_1311_+	GH13	Glycosyl transferase family 2,hypothetical protein,Trypsin-like peptidase domain protein,hypothetical protein,Mur ligase middle domain protein,hypothetical protein,Alanine-glyoxylate amino-transferase,hypothetical protein,hypothetical protein,FCD domain protein,Bacillus/Clostridium GerA spore germination protein,Spore germination protein,hypothetical protein,Stage II sporulation protein R (spore_…
PC352_02993_1_3039_+	GH2	Fusaric acid resistance protein-like protein,CDP-alcohol phosphatidyltransferase,hypothetical protein,Linear amide C-N hydrolases, choloylglycine hydrolase family,Peptidase family M41,hypothetical protein,hypothetical protein,Transposase,HTH-like domain protein,Integrase core domain protein,Integrase core domain protein,hypothetical protein,hypothetical protein,Transposase,Bacterial regulatory he…
PC352_02998_1_2364_+	GH78	hypothetical protein,hypothetical protein,Transposase,HTH-like domain protein,Integrase core domain protein,Integrase core domain protein,hypothetical protein,hypothetical protein,Transposase,Bacterial regulatory helix-turn-helix proteins, AraC family,Glycosyl hydrolases family 2, TIM barrel domain,MFS/sugar transport protein,Helix-turn-helix domain protein,Histidyl-tRNA synthetase,tRNA synthetas…
PC352_03001_1_2454_+	GH2	HTH-like domain protein,Integrase core domain protein,Integrase core domain protein,hypothetical protein,hypothetical protein,Transposase,Bacterial regulatory helix-turn-helix proteins, AraC family,Glycosyl hydrolases family 2, TIM barrel domain,MFS/sugar transport protein,Helix-turn-helix domain protein,Histidyl-tRNA synthetase,tRNA synthetases class II (D, K and N),Bacterial alpha-L-rhamnosidas…
PC352_03008_1_909_+	GH43_22	Glycosyl hydrolases family 2, TIM barrel domain,MFS/sugar transport protein,Helix-turn-helix domain protein,Histidyl-tRNA synthetase,tRNA synthetases class II (D, K and N),Bacterial alpha-L-rhamnosidase 6 hairpin glycosidase domain protein,Glycosyl Hydrolase Family 88,Helix-turn-helix domain protein,Glycosyl hydrolases family 2, TIM barrel domain,MatE,Periplasmic binding protein-like domain prote…
PC352_03009_1_1803_+	GH2	MFS/sugar transport protein,Helix-turn-helix domain protein,Histidyl-tRNA synthetase,tRNA synthetases class II (D, K and N),Bacterial alpha-L-rhamnosidase 6 hairpin glycosidase domain protein,Glycosyl Hydrolase Family 88,Helix-turn-helix domain protein,Glycosyl hydrolases family 2, TIM barrel domain,MatE,Periplasmic binding protein-like domain protein,Binding-protein-dependent transport system in…
PC352_03236_1_1764_+	GH13_36	YjbR,MatE,MatE,Pyridine nucleotide-disulphide oxidoreductase,Thioredoxin,MarR family protein,Response regulator receiver domain protein,hypothetical protein,Major Facilitator Superfamily protein,Periplasmic binding protein-like domain protein,4-alpha-glucanotransferase,hypothetical protein,Binding-protein-dependent transport system inner membrane component,Binding-protein-dependent transport syst…
PC352_03574_1_2115_+	CBM34+GH13	hypothetical protein,Exonuclease,hypothetical protein,Putative manganese efflux pump,Chromosome partition protein Smc,MMPL family protein,hypothetical protein,HD domain protein,hypothetical protein,Diguanylate cyclase, GGDEF domain,hypothetical protein,Aminoacyl-tRNA editing domain protein,hypothetical protein,E1-E2 ATPase,Methyl-accepting chemotaxis protein (MCP) signalling domain protein,Alpha …
PC352_03647_1_963_+	GH43_26	hypothetical protein,Acyltransferase,Mur ligase middle domain protein,hypothetical protein,hypothetical protein,putative protein, DegV family,hypothetical protein,hypothetical protein,Radical SAM superfamily protein,Pyruvate formate lyase-like protein,Diguanylate cyclase, GGDEF domain,Calcineurin-like phosphoesterase superfamily domain protein,Winged helix-turn-helix DNA-binding protein,hypotheti…
PC352_03649_1_1554_+	GH43_4	Mur ligase middle domain protein,hypothetical protein,hypothetical protein,putative protein, DegV family,hypothetical protein,hypothetical protein,Radical SAM superfamily protein,Pyruvate formate lyase-like protein,Diguanylate cyclase, GGDEF domain,Calcineurin-like phosphoesterase superfamily domain protein,Winged helix-turn-helix DNA-binding protein,hypothetical protein,hypothetical protein,Glyc…

## Sheet: M50_1
Gene	Target GH	Predicted PUL
M50_1_00028_1_2397_+	GH3	hypothetical protein,Reverse transcriptase (RNA-dependent DNA polymerase),PemK-like, MazF-like toxin of type II toxin-antitoxin system,hypothetical protein,hypothetical protein,Recombinase,Recombinase,hypothetical protein,Acyltransferase family protein,hypothetical protein,Hsp20/alpha crystallin family protein,hypothetical protein,Response regulator receiver domain protein,Histidine kinase-, DNA …
M50_1_00032_1_2904_+	GH3	hypothetical protein,Recombinase,Recombinase,hypothetical protein,Acyltransferase family protein,hypothetical protein,Hsp20/alpha crystallin family protein,hypothetical protein,Response regulator receiver domain protein,Histidine kinase-, DNA gyrase B-, and HSP90-like ATPase,hypothetical protein,hypothetical protein,LytTr DNA-binding domain protein,GHKL domain protein,hypothetical protein,hypothe…
M50_1_00049_1_1053_+	GH23	hypothetical protein,hypothetical protein,hypothetical protein,ECF transporter, substrate-specific component,Amino-transferase class IV,Carboxypeptidase Taq (M32) metallopeptidase,Haloacid dehalogenase-like hydrolase,DHH family protein,tRNA synthetases class I (I, L, M and V),Carbohydrate phosphorylase,hypothetical protein,Response regulator receiver domain protein,His Kinase A (phospho-acceptor)…
M50_1_00103_1_2418_+	GH3	hypothetical protein,hypothetical protein,hypothetical protein,Sigma-70, region 4,hypothetical protein,hypothetical protein,ATP synthase A chain,ATP synthase subunit C,ATP synthase B/B' CF(0),ATP synthase delta (OSCP) subunit,ATP synthase alpha/beta family, nucleotide-binding domain,ATP synthase,ATP synthase alpha/beta family, nucleotide-binding domain,ATP synthase, Delta/Epsilon chain, long alph…
M50_1_00104_1_2805_+	GH3	hypothetical protein,hypothetical protein,Sigma-70, region 4,hypothetical protein,hypothetical protein,ATP synthase A chain,ATP synthase subunit C,ATP synthase B/B' CF(0),ATP synthase delta (OSCP) subunit,ATP synthase alpha/beta family, nucleotide-binding domain,ATP synthase,ATP synthase alpha/beta family, nucleotide-binding domain,ATP synthase, Delta/Epsilon chain, long alpha-helix domain,Helix-…
M50_1_00321_1_1764_+	GH13_36	hypothetical protein,MatE,MatE,Pyridine nucleotide-disulphide oxidoreductase,Thioredoxin,MarR family protein,Response regulator receiver domain protein,hypothetical protein,Major Facilitator Superfamily protein,Periplasmic binding protein-like domain protein,4-alpha-glucanotransferase,hypothetical protein,Binding-protein-dependent transport system inner membrane component,Binding-protein-dependen…
M50_1_00596_1_2214_+	GH3	hypothetical protein,hypothetical protein,hypothetical protein,ABC transporter transmembrane region,ABC transporter transmembrane region,MarR family protein,hypothetical protein,hypothetical protein,hypothetical protein,hypothetical protein,Binding-protein-dependent transport system inner membrane component,Binding-protein-dependent transport system inner membrane component,hypothetical protein,H…
M50_1_00797_1_1311_+	GH13	hypothetical protein,hypothetical protein,Trypsin-like peptidase domain protein,hypothetical protein,Mur ligase middle domain protein,hypothetical protein,Alanine-glyoxylate amino-transferase,hypothetical protein,hypothetical protein,FCD domain protein,Bacillus/Clostridium GerA spore germination protein,Spore germination protein,hypothetical protein,Stage II sporulation protein R (spore_II_R),hyp…
M50_1_00911_1_2910_+	GH2	hypothetical protein,IstB-like ATP binding protein,Transposon-encoded protein TnpW,hypothetical protein,Cro/C1-type HTH DNA-binding domain protein,Transposon-encoded protein TnpV,hypothetical protein,Phage integrase family protein,Helix-turn-helix,Helix-turn-helix domain protein,hypothetical protein,hypothetical protein,hypothetical protein,hypothetical protein,Bacterial regulatory helix-turn-hel…
M50_1_00916_1_2313_+	GH78	Transposon-encoded protein TnpV,hypothetical protein,Phage integrase family protein,Helix-turn-helix,Helix-turn-helix domain protein,hypothetical protein,hypothetical protein,hypothetical protein,hypothetical protein,Bacterial regulatory helix-turn-helix proteins, AraC family,Glycosyl hydrolases family 2, TIM barrel domain,MFS/sugar transport protein,Helix-turn-helix domain protein,Histidyl-tRNA …
M50_1_00919_1_2508_+	GH2	Helix-turn-helix,Helix-turn-helix domain protein,hypothetical protein,hypothetical protein,hypothetical protein,hypothetical protein,Bacterial regulatory helix-turn-helix proteins, AraC family,Glycosyl hydrolases family 2, TIM barrel domain,MFS/sugar transport protein,Helix-turn-helix domain protein,Histidyl-tRNA synthetase,tRNA synthetases class II (D, K and N),Bacterial alpha-L-rhamnosidase 6 h…
M50_1_00925_1_933_+	GH43_22	Bacterial regulatory helix-turn-helix proteins, AraC family,Glycosyl hydrolases family 2, TIM barrel domain,MFS/sugar transport protein,Helix-turn-helix domain protein,Histidyl-tRNA synthetase,tRNA synthetases class II (D, K and N),Bacterial alpha-L-rhamnosidase 6 hairpin glycosidase domain protein,Glycosyl Hydrolase Family 88,Helix-turn-helix domain protein,Glycosyl hydrolases family 2, TIM barr…
M50_1_00926_1_1803_+	GH2	Glycosyl hydrolases family 2, TIM barrel domain,MFS/sugar transport protein,Helix-turn-helix domain protein,Histidyl-tRNA synthetase,tRNA synthetases class II (D, K and N),Bacterial alpha-L-rhamnosidase 6 hairpin glycosidase domain protein,Glycosyl Hydrolase Family 88,Helix-turn-helix domain protein,Glycosyl hydrolases family 2, TIM barrel domain,MatE,Periplasmic binding protein-like domain prote…
M50_1_01282_1_2115_+	CBM48+GH13_11	hypothetical protein,hypothetical protein,hypothetical protein,RNA polymerase Rpb2, domain 6,RNA polymerase Rpb1, domain 1,Ribosomal protein S12/S23,Ribosomal protein S7p/S5e,Elongation factor Tu GTP binding domain protein,Elongation factor Tu GTP binding domain protein,EamA-like transporter family protein,Glycoside-hydrolase family GH114,CPBP intramembrane metalloprotease,hypothetical protein,Pe…
M50_1_01431_1_2571_+	GH2	Phosphoribosyl transferase,Phosphoribosyl transferase (PRTase),hypothetical protein,C-C_Bond_Lyase of the TIM-Barrel fold protein,Rhomboid family protein,Putative component of 'biosynthetic module',Toxic anion resistance protein (TelA),TerD domain protein,TerD domain protein,hypothetical protein,haloacid dehalogenase-like hydrolase,Mitochondrial biogenesis AIM24,TerD domain protein,hypothetical p…
M50_1_01495_1_2115_+	CBM34+GH13	hypothetical protein,Aldo/keto reductase family protein,Stage II sporulation protein E (SpoIIE),PP-loop family protein,Phosphoribosyl transferase domain protein,Peptidase family M41,Bacterial extracellular solute-binding protein,Binding-protein-dependent transport system inner membrane component,Binding-protein-dependent transport system inner membrane component,ABC transporter,FAD binding domain…
M50_1_01545_1_1554_+	GH43_4	hypothetical protein,Leucine carboxyl methyltransferase,hypothetical protein,hypothetical protein,Helix-turn-helix domain protein,Methyl-accepting chemotaxis protein (MCP) signalling domain protein,Response regulator receiver domain protein,GHKL domain protein,hypothetical protein,ABC transporter,ABC transporter,hypothetical protein,Fibronectin type III domain protein,Listeria-Bacteroides repeat …
M50_1_01547_1_963_+	GH43_26	hypothetical protein,hypothetical protein,Helix-turn-helix domain protein,Methyl-accepting chemotaxis protein (MCP) signalling domain protein,Response regulator receiver domain protein,GHKL domain protein,hypothetical protein,ABC transporter,ABC transporter,hypothetical protein,Fibronectin type III domain protein,Listeria-Bacteroides repeat domain (List_Bact_rpt),Dihydrouridine synthase (Dus),Gly…
M50_1_01877_1_2862_+	GH2	hypothetical protein,SdpI/YhfL protein family protein,Radical SAM superfamily protein,Response regulator receiver domain protein,hypothetical protein,His Kinase A (phospho-acceptor) domain protein,hypothetical protein,Histidine kinase,Response regulator receiver domain protein,Bacterial extracellular solute-binding protein,Binding-protein-dependent transport system inner membrane component,Bindin…
M50_1_01917_1_1875_+	CBM48+GH13_11	Chaperonin 10 Kd subunit,TCP-1/cpn60 chaperonin family protein,Aminotransferase class I and II,hypothetical protein,hypothetical protein,hypothetical protein,hypothetical protein,Manganese containing catalase,CotJB protein,hypothetical protein,Bacterial extracellular solute-binding protein,Methyl-accepting chemotaxis protein (MCP) signalling domain protein,tRNA synthetases class I (E and Q), cata…
M50_1_01968_1_1683_+	GH13_31	CobQ/CobB/MinD/ParA nucleotide binding domain protein,Flagellar protein YcgR,CheB methylesterase,CheW-like domain protein,CheW-like domain protein,CheC-like family protein,CheD chemotactic sensory transduction,hypothetical protein,Sigma-70, region 4,hypothetical protein,hypothetical protein,hypothetical protein,Ribosomal protein S2,Elongation factor TS,Bacterial regulatory helix-turn-helix protei…
M50_1_02096_1_1527_+	CBM91+GH43_12	ABC transporter,hypothetical protein,Carbohydrate kinase,hypothetical protein,PemK-like, MazF-like toxin of type II toxin-antitoxin system,Transcriptional regulator,Starch synthase catalytic domain protein,Clp protease,Bacitracin resistance protein BacA,FtsK/SpoIIIE family protein,Formate--tetrahydrofolate ligase,hypothetical protein,Phosphoribosyl transferase domain protein,hypothetical protein,…
M50_1_02213_1_1893_+	CBM91+GH43_12	hypothetical protein,hypothetical protein,hypothetical protein,hypothetical protein,CPBP intramembrane metalloprotease,Glycosyl Hydrolase Family 88,Small, acid-soluble spore proteins, alpha/beta type,hypothetical protein,Dihydroxyacetone kinase family protein,Asp23 family, cell envelope-related function,Ribosomal L28 family protein,Fibronectin type III domain protein,Xylose isomerase-like TIM bar…
M50_1_02214_1_1581_+	CBM91+GH43_10	hypothetical protein,hypothetical protein,hypothetical protein,CPBP intramembrane metalloprotease,Glycosyl Hydrolase Family 88,Small, acid-soluble spore proteins, alpha/beta type,hypothetical protein,Dihydroxyacetone kinase family protein,Asp23 family, cell envelope-related function,Ribosomal L28 family protein,Fibronectin type III domain protein,Xylose isomerase-like TIM barrel,Glycosyl hydrolas…
M50_1_02505_1_2202_+	GH2	Glycosyl transferase family, a/b domain,Tryptophan synthase alpha chain,Pyridoxal-phosphate dependent enzyme,Tryptophan synthase beta chain,N-(5'phosphoribosyl)anthranilate (PRA) isomerase,Indole-3-glycerol phosphate synthase,Glutamine amidotransferase class-I,chorismate binding enzyme,hypothetical protein,hypothetical protein,hypothetical protein,hypothetical protein,Melibiase,MFS/sugar transpor…
M50_1_02527_1_2154_+	GH3	Thiamine-precursor transporter protein (ThiW),Permease for cytosine/purines, uracil, thiamine, allantoin,Phosphomethylpyrimidine kinase,Histidine kinase-, DNA gyrase B-, and HSP90-like ATPase,Response regulator receiver domain protein,4Fe-4S binding domain protein,AhpC/TSA family protein,hypothetical protein,hypothetical protein,Methylenetetrahydrofolate reductase,hypothetical protein,4'-phosphop…
M50_1_02648_1_5523_+	CBM82+GH13_39	Periplasmic binding protein-like domain protein,Caulimovirus viroplasmin,hypothetical protein,hypothetical protein,ZIP Zinc transporter,hypothetical protein,Anaerobic ribonucleoside-triphosphate reductase,MarR family protein,ABC transporter transmembrane region,ABC transporter transmembrane region,hypothetical protein,GatB/GatE catalytic domain protein,Amidase,Acetyltransferase (GNAT) domain prot…
M50_1_02715_1_1497_+	CBM91+GH43_10	AcrB/AcrD/AcrF family protein,tRNA synthetases class I (I, L, M and V),Flagellar Assembly Protein A,hypothetical protein,Tetratricopeptide repeat protein,STAS domain protein,Histidine kinase-like ATPase domain protein,Sigma-70 region 2,Haloacid dehalogenase-like hydrolase,hypothetical protein,HD domain protein,Crp-like helix-turn-helix domain protein,4Fe-4S binding domain protein,Prismane/CO dehy…
M50_1_02909_1_1902_+	GH2	hypothetical protein,hypothetical protein,SpoVG,hypothetical protein,hypothetical protein,hypothetical protein,hypothetical protein,hypothetical protein,hypothetical protein,hypothetical protein,Sigma-70, region 4,hypothetical protein,hypothetical protein,hypothetical protein,MFS/sugar transport protein,Glycosyl hydrolases family 2, TIM barrel domain,Beta galactosidase small chain,Helix-turn-heli…
M50_1_02994_1_2868_+	GH3	hypothetical protein,hypothetical protein,hypothetical protein,hypothetical protein,hypothetical protein,hypothetical protein,Oxidoreductase family, NAD-binding Rossmann fold,hypothetical protein,hypothetical protein,Fumarate hydratase (Fumerase),Putative ABC-transporter type IV,Aspartate decarboxylase,Pantoate-beta-alanine ligase,Ketopantoate hydroxymethyltransferase,hypothetical protein,hypothe…
M50_1_03035_1_1623_+	CBM91+GH43_11	hypothetical protein,hypothetical protein,hypothetical protein,hypothetical protein,hypothetical protein,Fic/DOC family protein,hypothetical protein,hypothetical protein,hypothetical protein,hypothetical protein,Methyl-accepting chemotaxis protein (MCP) signalling domain protein,hypothetical protein,Transposase DDE domain protein,hypothetical protein,ParB-like nuclease domain protein,Glycosyl hyd…
M50_1_03052_1_3861_+	GH43_35+GH51_2	Beta-lactamase,Beta-lactamase,MatE,Esterase PHB depolymerase,Binding-protein-dependent transport system inner membrane component,Binding-protein-dependent transport system inner membrane component,hypothetical protein,Periplasmic binding protein-like domain protein,Putative esterase,hypothetical protein,Putative esterase,Putative esterase,hypothetical protein,MatE,Right handed beta helix region,h…
M50_1_03053_1_1026_+	GH3	Beta-lactamase,MatE,Esterase PHB depolymerase,Binding-protein-dependent transport system inner membrane component,Binding-protein-dependent transport system inner membrane component,hypothetical protein,Periplasmic binding protein-like domain protein,Putative esterase,hypothetical protein,Putative esterase,Putative esterase,hypothetical protein,MatE,Right handed beta helix region,hypothetical pro…
M50_1_03058_1_1398_+	GH43_35	hypothetical protein,Periplasmic binding protein-like domain protein,Putative esterase,hypothetical protein,Putative esterase,Putative esterase,hypothetical protein,MatE,Right handed beta helix region,hypothetical protein,hypothetical protein,AAA ATPase domain protein,Phospholipid methyltransferase,Helix-turn-helix domain protein,Glycosyl hydrolases family 39,Glycosyl hydrolases family 43,hypothe…
M50_1_03078_1_1719_+	CBM34+GH13_20	hypothetical protein,tRNA-splicing ligase RtcB,hypothetical protein,hypothetical protein,hypothetical protein,AAA domain protein,Toprim domain protein,hypothetical protein,ABC transporter,FtsX-like permease family protein,DNA topoisomerase 3,Transposase, Mutator family,Methyl-accepting chemotaxis protein (MCP) signalling domain protein,EAL domain protein,Flavodoxin domain protein,Alpha amylase, c…
M50_1_03143_1_1683_+	GH13_31	EAL domain protein,Spore maturation protein B,Methyl-accepting chemotaxis protein (MCP) signalling domain protein,Sir2 family protein,hypothetical protein,hypothetical protein,Ribosomal protein S6,Single-strand binding protein family protein,Ribosomal protein S18,Methyl-accepting chemotaxis protein (MCP) signalling domain protein,Glycosyl hydrolase family 53,Glycosyl hydrolase family 10,hypotheti…
M50_1_03207_1_1899_+	CBM48+GH13_9	Binding-protein-dependent transport system inner membrane component,Binding-protein-dependent transport system inner membrane component,hypothetical protein,tRNA synthetase class II core domain (G, H, P, S and T),hypothetical protein,Methyl-accepting chemotaxis protein (MCP) signalling domain protein,hypothetical protein,hypothetical protein,hypothetical protein,Cell envelope-related transcriptio…
M50_1_03314_1_1293_+	GH3	KDPG and KHG aldolase,Bacterial transcriptional regulator,hypothetical protein,AAA domain (Cdc48 subfamily),Methyl-accepting chemotaxis protein (MCP) signalling domain protein,Subtilase family protein,hypothetical protein,hypothetical protein,ABC transporter,hypothetical protein,MacB-like periplasmic core domain protein,hypothetical protein,Cyclophilin type peptidyl-prolyl cis-trans isomerase/CLD…
M50_1_03386_1_621_+	GH23	beta-1,4-mannooligosaccharide phosphorylase,beta-1,4-mannooligosaccharide phosphorylase,hypothetical protein,GDSL-like Lipase/Acylhydrolase family protein,Glycosyl hydrolase family 1,AAA domain protein,Tetrahydrofolate dehydrogenase/cyclohydrolase, NAD(P)-binding domain,Formiminotransferase-cyclodeaminase,Two component regulator propeller,Helix-turn-helix domain protein,hypothetical protein,hypot…
M50_1_03439_1_1674_+	GH13_31	hypothetical protein,HD domain protein,ABC transporter substrate-binding protein PnrA-like protein,AAA domain (Cdc48 subfamily),MatE,Patatin-like phospholipase,Haloacid dehalogenase-like hydrolase,hypothetical protein,Periplasmic binding protein-like domain protein,Bacterial extracellular solute-binding protein,Binding-protein-dependent transport system inner membrane component,Binding-protein-de…
M50_1_03440_1_2004_+	CBM48+GH13_14	HD domain protein,ABC transporter substrate-binding protein PnrA-like protein,AAA domain (Cdc48 subfamily),MatE,Patatin-like phospholipase,Haloacid dehalogenase-like hydrolase,hypothetical protein,Periplasmic binding protein-like domain protein,Bacterial extracellular solute-binding protein,Binding-protein-dependent transport system inner membrane component,Binding-protein-dependent transport sys…
M50_1_03510_1_2133_+	GH3	HlyD family secretion protein,MacB-like periplasmic core domain protein,hypothetical protein,ABC transporter,DNA alkylation repair enzyme,Inositol monophosphatase family protein,Helix-turn-helix,hypothetical protein,Bacterial Ig-like domain (group 2),TPM domain protein,hypothetical protein,hypothetical protein,hypothetical protein,hypothetical protein,Beta-galactosidase,hypothetical protein,Histi…
M50_1_03520_1_1566_+	CBM91+GH43_12	hypothetical protein,hypothetical protein,hypothetical protein,hypothetical protein,Beta-galactosidase,hypothetical protein,Histidine kinase,Response regulator receiver domain protein,hypothetical protein,Binding-protein-dependent transport system inner membrane component,L-arabinose transport system permease protein AraQ,Glycosyl hydrolases family 8,hypothetical protein,Glycosyl hydrolase family…
M50_1_03528_1_3087_+	GH2	hypothetical protein,Binding-protein-dependent transport system inner membrane component,L-arabinose transport system permease protein AraQ,Glycosyl hydrolases family 8,hypothetical protein,Glycosyl hydrolase family 115,GDSL-like Lipase/Acylhydrolase family protein,Glycosyl hydrolases family 43,Periplasmic binding protein-like domain protein,Bacterial extracellular solute-binding protein,Binding-…

## Sheet: XB6B4
Gene	Target GH	Predicted PUL
XB6B4_00214_1_2073_+	CBM48+GH13_11	Ribosomal protein L3,Ribosomal protein S10p/S20e,TrkA-N domain protein,Cation transport protein,S-adenosylmethionine-dependent methyltransferase,CorA-like Mg2+ transporter protein,Acetyltransferase (GNAT) domain protein,Haloacid dehalogenase-like hydrolase,Thiamine monophosphate synthase,Hydroxyethylthiazole kinase family protein,TraX protein,Orotidine 5'-phosphate decarboxylase / HUMPS family pr…
XB6B4_00286_1_1497_+	CBM91+GH43_10	hypothetical protein,AcrB/AcrD/AcrF family protein,tRNA synthetases class I (I, L, M and V),Flagellar Assembly Protein A,hypothetical protein,Tetratricopeptide repeat protein,STAS domain protein,Histidine kinase-like ATPase domain protein,Sigma-70 region 2,Haloacid dehalogenase-like hydrolase,HD domain protein,Crp-like helix-turn-helix domain protein,4Fe-4S binding domain protein,Prismane/CO dehy…
XB6B4_00303_1_2397_+	GH3	hypothetical protein,Streptomycin adenylyltransferase,hypothetical protein,hypothetical protein,Cysteine-rich VLP,Plasmid recombination enzyme,hypothetical protein,hypothetical protein,hypothetical protein,Acyltransferase family protein,hypothetical protein,Hsp20/alpha crystallin family protein,Response regulator receiver domain protein,Histidine kinase-, DNA gyrase B-, and HSP90-like ATPase,hypo…
XB6B4_00313_1_1686_+	GH3	hypothetical protein,Hsp20/alpha crystallin family protein,Response regulator receiver domain protein,Histidine kinase-, DNA gyrase B-, and HSP90-like ATPase,hypothetical protein,hypothetical protein,LytTr DNA-binding domain protein,GHKL domain protein,Helix-turn-helix domain protein,Haloacid dehalogenase-like hydrolase,Glycosyl hydrolases family 39,ABC transporter,Branched-chain amino acid trans…
XB6B4_00314_1_1233_+	GH78	Hsp20/alpha crystallin family protein,Response regulator receiver domain protein,Histidine kinase-, DNA gyrase B-, and HSP90-like ATPase,hypothetical protein,hypothetical protein,LytTr DNA-binding domain protein,GHKL domain protein,Helix-turn-helix domain protein,Haloacid dehalogenase-like hydrolase,Glycosyl hydrolases family 39,ABC transporter,Branched-chain amino acid transport system / permeas…
XB6B4_00323_1_2904_+	GH3	Glycosyl hydrolases family 39,ABC transporter,Branched-chain amino acid transport system / permease component,Periplasmic binding protein domain protein,Branched-chain amino acid transport system / permease component,hypothetical protein,Bacterial alpha-L-rhamnosidase 6 hairpin glycosidase domain protein,hypothetical protein,Methyl-accepting chemotaxis protein (MCP) signalling domain protein,hypo…
XB6B4_00344_1_1095_+	GH23	hypothetical protein,hypothetical protein,hypothetical protein,ECF transporter, substrate-specific component,Amino-transferase class IV,Carboxypeptidase Taq (M32) metallopeptidase,Haloacid dehalogenase-like hydrolase,DHH family protein,tRNA synthetases class I (I, L, M and V),Carbohydrate phosphorylase,hypothetical protein,Response regulator receiver domain protein,His Kinase A (phospho-acceptor)…
XB6B4_00629_1_2427_+	GH3	hypothetical protein,hypothetical protein,Phage late control gene D protein (GPD),RHS Repeat protein,Transposase IS200 like protein,hypothetical protein,hypothetical protein,hypothetical protein,hypothetical protein,hypothetical protein,hypothetical protein,hypothetical protein,hypothetical protein,hypothetical protein,hypothetical protein,hypothetical protein,Helix-turn-helix domain protein,hypo…
XB6B4_00634_1_2742_+	GH78	hypothetical protein,hypothetical protein,hypothetical protein,hypothetical protein,hypothetical protein,hypothetical protein,hypothetical protein,hypothetical protein,hypothetical protein,hypothetical protein,hypothetical protein,Helix-turn-helix domain protein,hypothetical protein,Glycosyl hydrolase 36 superfamily, catalytic domain,MFS/sugar transport protein,Bacterial alpha-L-rhamnosidase 6 ha…
XB6B4_00635_1_2460_+	GH3	hypothetical protein,hypothetical protein,hypothetical protein,hypothetical protein,hypothetical protein,hypothetical protein,hypothetical protein,hypothetical protein,hypothetical protein,hypothetical protein,Helix-turn-helix domain protein,hypothetical protein,Glycosyl hydrolase 36 superfamily, catalytic domain,MFS/sugar transport protein,Bacterial alpha-L-rhamnosidase 6 hairpin glycosidase dom…
XB6B4_00636_1_2511_+	GH3	hypothetical protein,hypothetical protein,hypothetical protein,hypothetical protein,hypothetical protein,hypothetical protein,hypothetical protein,hypothetical protein,hypothetical protein,Helix-turn-helix domain protein,hypothetical protein,Glycosyl hydrolase 36 superfamily, catalytic domain,MFS/sugar transport protein,Bacterial alpha-L-rhamnosidase 6 hairpin glycosidase domain protein,hypotheti…
XB6B4_00772_1_3108_+	GH2	Calcineurin-like phosphoesterase superfamily domain protein,putative protein, DegV family,hypothetical protein,Radical SAM superfamily protein,Response regulator receiver domain protein,His Kinase A (phospho-acceptor) domain protein,hypothetical protein,Histidine kinase,Response regulator receiver domain protein,Bacterial extracellular solute-binding protein,hypothetical protein,Binding-protein-d…
XB6B4_00813_1_1875_+	CBM48+GH13_11	Aminotransferase class I and II,hypothetical protein,hypothetical protein,hypothetical protein,hypothetical protein,hypothetical protein,Manganese containing catalase,CotJB protein,hypothetical protein,hypothetical protein,Bacterial extracellular solute-binding protein,Methyl-accepting chemotaxis protein (MCP) signalling domain protein,tRNA synthetases class I (E and Q), catalytic domain,hypothet…
XB6B4_00866_1_1683_+	GH13_31	Flagellar protein YcgR,CheB methylesterase,CheW-like domain protein,CheW-like domain protein,CheC-like family protein,CheD chemotactic sensory transduction,hypothetical protein,Sigma-70, region 4,hypothetical protein,hypothetical protein,hypothetical protein,hypothetical protein,Ribosomal protein S2,Elongation factor TS,Bacterial regulatory helix-turn-helix proteins, AraC family,Alpha amylase, ca…
XB6B4_00924_1_2154_+	GH3	FAD synthetase,NlpC/P60 family protein,Ribosomal protein S15,3' exoribonuclease family, domain 1,hypothetical protein,hypothetical protein,hypothetical protein,hypothetical protein,hypothetical protein,AAA domain protein,Helix-turn-helix domain protein,ABC transporter transmembrane region,ABC transporter transmembrane region,Response regulator receiver domain protein,Glycosyl hydrolases family 31…
XB6B4_00947_1_2442_+	GH2	hypothetical protein,AhpC/TSA family protein,4Fe-4S binding domain protein,Response regulator receiver domain protein,hypothetical protein,Histidine kinase-, DNA gyrase B-, and HSP90-like ATPase,hypothetical protein,Phosphomethylpyrimidine kinase,Permease for cytosine/purines, uracil, thiamine, allantoin,Thiamine-precursor transporter protein (ThiW),Acetyltransferase (GNAT) family protein,hypothe…
XB6B4_01229_1_1581_+	CBM91+GH43_10	Sporulation protein YtfJ (Spore_YtfJ),hypothetical protein,Ribose/Galactose Isomerase,KduI/IolB family protein,Glucuronate isomerase,Periplasmic binding protein-like domain protein,hypothetical protein,hypothetical protein,Enoyl-(Acyl carrier protein) reductase,Beta-lactamase,Helix-turn-helix domain protein,Bacterial extracellular solute-binding protein,Binding-protein-dependent transport system …
XB6B4_01230_1_1893_+	CBM91+GH43_12	hypothetical protein,Ribose/Galactose Isomerase,KduI/IolB family protein,Glucuronate isomerase,Periplasmic binding protein-like domain protein,hypothetical protein,hypothetical protein,Enoyl-(Acyl carrier protein) reductase,Beta-lactamase,Helix-turn-helix domain protein,Bacterial extracellular solute-binding protein,Binding-protein-dependent transport system inner membrane component,Binding-prote…
XB6B4_01346_1_1527_+	CBM91+GH43_12	hypothetical protein,hypothetical protein,hypothetical protein,PhoH-like protein,Putative stage IV sporulation protein YqfD,YabP family protein,Glycosyl transferase family, a/b domain,MobA-like NTP transferase domain protein,Molybdopterin-binding domain of aldehyde dehydrogenase,[2Fe-2S] binding domain protein,FAD binding domain in molybdopterin dehydrogenase,Cysteine-rich secretory protein famil…
XB6B4_01582_1_1293_+	GH3	KDPG and KHG aldolase,Bacterial transcriptional regulator,hypothetical protein,AAA domain (Cdc48 subfamily),Methyl-accepting chemotaxis protein (MCP) signalling domain protein,Subtilase family protein,hypothetical protein,hypothetical protein,ABC transporter,hypothetical protein,MacB-like periplasmic core domain protein,hypothetical protein,Cyclophilin type peptidyl-prolyl cis-trans isomerase/CLD…
XB6B4_01731_1_2214_+	GH3	hypothetical protein,hypothetical protein,hypothetical protein,hypothetical protein,ABC transporter transmembrane region,ABC transporter transmembrane region,MarR family protein,hypothetical protein,hypothetical protein,hypothetical protein,hypothetical protein,hypothetical protein,Binding-protein-dependent transport system inner membrane component,Histidine kinase,Response regulator receiver dom…
XB6B4_01943_1_1311_+	GH13	Glycosyl transferase family 2,hypothetical protein,Trypsin-like peptidase domain protein,hypothetical protein,Mur ligase middle domain protein,hypothetical protein,Alanine-glyoxylate amino-transferase,hypothetical protein,hypothetical protein,FCD domain protein,Bacillus/Clostridium GerA spore germination protein,Spore germination protein,hypothetical protein,Stage II sporulation protein R (spore_…
XB6B4_02009_1_2364_+	GH78	Iron-sulfur cluster binding domain of dihydroorotate dehydrogenase B,Dihydroorotate dehydrogenase,Fibronectin type III domain protein,Acetyltransferase (GNAT) domain protein,HD domain protein,Metallo-beta-lactamase superfamily protein,Radical SAM superfamily protein,hypothetical protein,Helix-turn-helix,Bacterial regulatory helix-turn-helix proteins, AraC family,Beta galactosidase small chain,MFS…
XB6B4_02012_1_2508_+	GH2	Acetyltransferase (GNAT) domain protein,HD domain protein,Metallo-beta-lactamase superfamily protein,Radical SAM superfamily protein,hypothetical protein,Helix-turn-helix,Bacterial regulatory helix-turn-helix proteins, AraC family,Beta galactosidase small chain,MFS/sugar transport protein,Helix-turn-helix domain protein,Histidyl-tRNA synthetase,tRNA synthetases class II (D, K and N),Bacterial alp…
XB6B4_02019_1_909_+	GH43_22	Beta galactosidase small chain,MFS/sugar transport protein,Helix-turn-helix domain protein,Histidyl-tRNA synthetase,tRNA synthetases class II (D, K and N),Bacterial alpha-L-rhamnosidase 6 hairpin glycosidase domain protein,Glycosyl Hydrolase Family 88,Helix-turn-helix domain protein,Glycosyl hydrolases family 2, TIM barrel domain,MatE,Periplasmic binding protein-like domain protein,Binding-protei…
XB6B4_02020_1_1803_+	GH2	MFS/sugar transport protein,Helix-turn-helix domain protein,Histidyl-tRNA synthetase,tRNA synthetases class II (D, K and N),Bacterial alpha-L-rhamnosidase 6 hairpin glycosidase domain protein,Glycosyl Hydrolase Family 88,Helix-turn-helix domain protein,Glycosyl hydrolases family 2, TIM barrel domain,MatE,Periplasmic binding protein-like domain protein,Binding-protein-dependent transport system in…
XB6B4_02249_1_2868_+	GH3	KH domain protein,60Kd inner membrane protein,Ribonuclease P,Ribosomal protein L34,Bacterial dnaA protein,hypothetical protein,S4 domain protein,hypothetical protein,DNA gyrase B,DNA gyrase/topoisomerase IV, subunit A,hypothetical protein,hypothetical protein,ABC transporter,LytTr DNA-binding domain protein,hypothetical protein,hypothetical protein,hypothetical protein,Ketopantoate hydroxymethylt…
XB6B4_02304_1_1764_+	GH13_36	hypothetical protein,Peptidase family M41,hypothetical protein,N-acetylmuramoyl-L-alanine amidase,hypothetical protein,hypothetical protein,hypothetical protein,hypothetical protein,hypothetical protein,hypothetical protein,ABC transporter,hypothetical protein,Amylo-alpha-1,6-glucosidase,hypothetical protein,hypothetical protein,Alpha amylase, catalytic domain,hypothetical protein,Binding-protein…
XB6B4_02357_1_1221_+	GH13_31	hypothetical protein,hypothetical protein,PemK-like, MazF-like toxin of type II toxin-antitoxin system,hypothetical protein,hypothetical protein,Recombinase,Recombinase,hypothetical protein,AAA domain (Cdc48 subfamily),MatE,Patatin-like phospholipase,hypothetical protein,hypothetical protein,Periplasmic binding protein-like domain protein,Glycosyl hydrolases family 31,Alpha amylase, catalytic dom…
XB6B4_02358_1_1992_+	CBM48+GH13_14	hypothetical protein,PemK-like, MazF-like toxin of type II toxin-antitoxin system,hypothetical protein,hypothetical protein,Recombinase,Recombinase,hypothetical protein,AAA domain (Cdc48 subfamily),MatE,Patatin-like phospholipase,hypothetical protein,hypothetical protein,Periplasmic binding protein-like domain protein,Glycosyl hydrolases family 31,Alpha amylase, catalytic domain,Alpha amylase, ca…
XB6B4_02418_1_2133_+	GH3	Prismane/CO dehydrogenase family protein,haloacid dehalogenase-like hydrolase,hypothetical protein,Pyroglutamyl peptidase,HlyD family secretion protein,HlyD family secretion protein,MacB-like periplasmic core domain protein,hypothetical protein,ABC transporter,DNA alkylation repair enzyme,Inositol monophosphatase family protein,hypothetical protein,hypothetical protein,hypothetical protein,Beta-g…
XB6B4_02427_1_1566_+	CBM91+GH43_12	DNA alkylation repair enzyme,Inositol monophosphatase family protein,hypothetical protein,hypothetical protein,hypothetical protein,Beta-galactosidase,hypothetical protein,Histidine kinase,Response regulator receiver domain protein,hypothetical protein,Binding-protein-dependent transport system inner membrane component,L-arabinose transport system permease protein AraQ,Glycosyl hydrolases family …
XB6B4_02435_1_3087_+	GH2	Response regulator receiver domain protein,hypothetical protein,Binding-protein-dependent transport system inner membrane component,L-arabinose transport system permease protein AraQ,Glycosyl hydrolases family 8,Glycosyl hydrolase family 115,GDSL-like Lipase/Acylhydrolase family protein,Glycosyl hydrolases family 43,Periplasmic binding protein-like domain protein,Bacterial extracellular solute-bi…
XB6B4_02587_1_1902_+	GH2	Transposase,Four helix bundle sensory module for signal transduction,hypothetical protein,hypothetical protein,hypothetical protein,hypothetical protein,hypothetical protein,hypothetical protein,hypothetical protein,hypothetical protein,hypothetical protein,hypothetical protein,hypothetical protein,hypothetical protein,MFS/sugar transport protein,Glycosyl hydrolases family 2, TIM barrel domain,Be…
XB6B4_02727_1_1623_+	CBM91+GH43_11	hypothetical protein,ABC transporter,hypothetical protein,CpXC protein,hypothetical protein,Helix-turn-helix,Bacterial regulatory helix-turn-helix protein, lysR family,Flavodoxin,Carboxymuconolactone decarboxylase family protein,Aldo/keto reductase family protein,hypothetical protein,MatE,Right handed beta helix region,Acetyltransferase (GNAT) domain protein,hypothetical protein,Glycosyl hydrolas…
XB6B4_02744_1_3861_+	GH43_35+GH51_2	Beta-lactamase,Beta-lactamase,MatE,Esterase PHB depolymerase,Binding-protein-dependent transport system inner membrane component,Binding-protein-dependent transport system inner membrane component,hypothetical protein,Periplasmic binding protein-like domain protein,Putative esterase,hypothetical protein,Putative esterase,Putative esterase,hypothetical protein,MatE,Right handed beta helix region,h…
XB6B4_02759_1_1398_+	GH43_35	hypothetical protein,AAA domain, putative AbiEii toxin, Type IV TA system,hypothetical protein,hypothetical protein,hypothetical protein,hypothetical protein,Tetratricopeptide repeat protein,Cysteine-rich VLP,hypothetical protein,Plasmid recombination enzyme,hypothetical protein,hypothetical protein,Phospholipid methyltransferase,Helix-turn-helix domain protein,Glycosyl hydrolases family 39,Glyco…
XB6B4_02782_1_1719_+	GH13_20	hypothetical protein,hypothetical protein,AAA domain protein,Toprim domain protein,hypothetical protein,Response regulator receiver domain protein,Histidine kinase-, DNA gyrase B-, and HSP90-like ATPase,ABC transporter,FtsX-like permease family protein,FtsX-like permease family protein,DNA topoisomerase 3,Transposase, Mutator family,Methyl-accepting chemotaxis protein (MCP) signalling domain prot…
XB6B4_02847_1_1488_+	GH13_18	Spore maturation protein A,EAL domain protein,Spore maturation protein B,Methyl-accepting chemotaxis protein (MCP) signalling domain protein,Sir2 family protein,hypothetical protein,hypothetical protein,Ribosomal protein S6,Single-strand binding protein family protein,Ribosomal protein S18,Bacterial Ig-like domain (group 2),Glycosyl hydrolase family 10,Bacterial extracellular solute-binding prote…
XB6B4_02850_1_1683_+	GH13_31	Methyl-accepting chemotaxis protein (MCP) signalling domain protein,Sir2 family protein,hypothetical protein,hypothetical protein,Ribosomal protein S6,Single-strand binding protein family protein,Ribosomal protein S18,Bacterial Ig-like domain (group 2),Glycosyl hydrolase family 10,Bacterial extracellular solute-binding protein,Binding-protein-dependent transport system inner membrane component,Bi…
XB6B4_02905_1_1899_+	CBM48+GH13_9	ABC transporter,Binding-protein-dependent transport system inner membrane component,Binding-protein-dependent transport system inner membrane component,hypothetical protein,tRNA synthetase class II core domain (G, H, P, S and T),Methyl-accepting chemotaxis protein (MCP) signalling domain protein,hypothetical protein,hypothetical protein,hypothetical protein,Cell envelope-related transcriptional a…
XB6B4_03268_1_2265_+	GH3	ParB-like nuclease domain protein,hypothetical protein,hypothetical protein,Helix-turn-helix domain protein,hypothetical protein,hypothetical protein,hypothetical protein,PrgI family protein,hypothetical protein,hypothetical protein,hypothetical protein,L-rhamnose isomerase (RhaA),hypothetical protein,Helix-turn-helix domain protein,hypothetical protein,hypothetical protein,MFS/sugar transport pr…
XB6B4_03270_1_2796_+	GH78	hypothetical protein,Helix-turn-helix domain protein,hypothetical protein,hypothetical protein,hypothetical protein,PrgI family protein,hypothetical protein,hypothetical protein,hypothetical protein,L-rhamnose isomerase (RhaA),hypothetical protein,Helix-turn-helix domain protein,hypothetical protein,hypothetical protein,MFS/sugar transport protein,Bacterial alpha-L-rhamnosidase 6 hairpin glycosid…
XB6B4_03271_1_783_+	GH78	Helix-turn-helix domain protein,hypothetical protein,hypothetical protein,hypothetical protein,PrgI family protein,hypothetical protein,hypothetical protein,hypothetical protein,L-rhamnose isomerase (RhaA),hypothetical protein,Helix-turn-helix domain protein,hypothetical protein,hypothetical protein,MFS/sugar transport protein,Bacterial alpha-L-rhamnosidase 6 hairpin glycosidase domain protein,hy…
XB6B4_03272_1_1827_+	GH78	hypothetical protein,hypothetical protein,hypothetical protein,PrgI family protein,hypothetical protein,hypothetical protein,hypothetical protein,L-rhamnose isomerase (RhaA),hypothetical protein,Helix-turn-helix domain protein,hypothetical protein,hypothetical protein,MFS/sugar transport protein,Bacterial alpha-L-rhamnosidase 6 hairpin glycosidase domain protein,hypothetical protein,Bacterial alp…
XB6B4_03275_1_2253_+	GH3	PrgI family protein,hypothetical protein,hypothetical protein,hypothetical protein,L-rhamnose isomerase (RhaA),hypothetical protein,Helix-turn-helix domain protein,hypothetical protein,hypothetical protein,MFS/sugar transport protein,Bacterial alpha-L-rhamnosidase 6 hairpin glycosidase domain protein,hypothetical protein,Bacterial alpha-L-rhamnosidase 6 hairpin glycosidase domain protein,hypothet…
XB6B4_03278_1_2475_+	GH3	hypothetical protein,L-rhamnose isomerase (RhaA),hypothetical protein,Helix-turn-helix domain protein,hypothetical protein,hypothetical protein,MFS/sugar transport protein,Bacterial alpha-L-rhamnosidase 6 hairpin glycosidase domain protein,hypothetical protein,Bacterial alpha-L-rhamnosidase 6 hairpin glycosidase domain protein,hypothetical protein,MFS/sugar transport protein,hypothetical protein,…
XB6B4_03318_1_2571_+	GH2	hypothetical protein,Phosphoribosyl transferase,Phosphoribosyl transferase (PRTase),Phosphoribosyl transferase (PRTase),C-C_Bond_Lyase of the TIM-Barrel fold protein,Rhomboid family protein,Putative component of 'biosynthetic module',Toxic anion resistance protein (TelA),TerD domain protein,TerD domain protein,hypothetical protein,haloacid dehalogenase-like hydrolase,Mitochondrial biogenesis AIM2…
XB6B4_03384_1_2151_+	CBM34+GH13	hypothetical protein,Aldo/keto reductase family protein,Stage II sporulation protein E (SpoIIE),PP-loop family protein,Phosphoribosyl transferase domain protein,Peptidase family M41,Bacterial extracellular solute-binding protein,Binding-protein-dependent transport system inner membrane component,Binding-protein-dependent transport system inner membrane component,ABC transporter,FAD binding domain…
XB6B4_03457_1_1554_+	GH43_4	Phage integrase family protein,hypothetical protein,hypothetical protein,Leucine carboxyl methyltransferase,hypothetical protein,hypothetical protein,Helix-turn-helix domain protein,Methyl-accepting chemotaxis protein (MCP) signalling domain protein,Response regulator receiver domain protein,GHKL domain protein,ABC transporter,ABC transporter,Fibronectin type III domain protein,Listeria-Bacteroid…
XB6B4_03459_1_963_+	GH43_26	hypothetical protein,Leucine carboxyl methyltransferase,hypothetical protein,hypothetical protein,Helix-turn-helix domain protein,Methyl-accepting chemotaxis protein (MCP) signalling domain protein,Response regulator receiver domain protein,GHKL domain protein,ABC transporter,ABC transporter,Fibronectin type III domain protein,Listeria-Bacteroides repeat domain (List_Bact_rpt),Dihydrouridine synt…
XB6B4_03537_1_2376_+	CBM82+GH13_39	hypothetical protein,Beta-lactamase superfamily domain protein,hypothetical protein,Glycoprotease family protein,2-C-methyl-D-erythritol 4-phosphate cytidylyltransferase,hypothetical protein,Helix-turn-helix,hypothetical protein,hypothetical protein,Helix-turn-helix,hypothetical protein,PemK-like, MazF-like toxin of type II toxin-antitoxin system,Excisionase from transposon Tn916,Phage integrase …
XB6B4_03538_1_3213_+	GH13_39	Beta-lactamase superfamily domain protein,hypothetical protein,Glycoprotease family protein,2-C-methyl-D-erythritol 4-phosphate cytidylyltransferase,hypothetical protein,Helix-turn-helix,hypothetical protein,hypothetical protein,Helix-turn-helix,hypothetical protein,PemK-like, MazF-like toxin of type II toxin-antitoxin system,Excisionase from transposon Tn916,Phage integrase family protein,Low mo…
XB6B4_03602_1_2865_+	GH2	Thiamin pyrophosphokinase, catalytic domain,ParE toxin of type II toxin-antitoxin system, parDE,hypothetical protein,PRC-barrel domain protein,ATP cone domain protein,hypothetical protein,HAD-hyrolase-like protein,Ribose/Galactose Isomerase,hypothetical protein,Diguanylate cyclase, GGDEF domain,hypothetical protein,Zinc carboxypeptidase,CobW/HypB/UreG, nucleotide-binding domain,BspA type Leucine …
XB6B4_03743_1_2418_+	GH3	Phage T4 tail fibre,hypothetical protein,Putative lactococcus lactis phage r1t holin,N-acetylmuramoyl-L-alanine amidase,hypothetical protein,hypothetical protein,ATP synthase A chain,ATP synthase subunit C,ATP synthase B/B' CF(0),ATP synthase delta (OSCP) subunit,ATP synthase alpha/beta family, nucleotide-binding domain,ATP synthase,ATP synthase alpha/beta family, nucleotide-binding domain,ATP sy…
XB6B4_03744_1_2805_+	GH3	hypothetical protein,Putative lactococcus lactis phage r1t holin,N-acetylmuramoyl-L-alanine amidase,hypothetical protein,hypothetical protein,ATP synthase A chain,ATP synthase subunit C,ATP synthase B/B' CF(0),ATP synthase delta (OSCP) subunit,ATP synthase alpha/beta family, nucleotide-binding domain,ATP synthase,ATP synthase alpha/beta family, nucleotide-binding domain,ATP synthase, Delta/Epsilo…
XB6B4_03771_1_2196_+	GH3	Methyl-accepting chemotaxis protein (MCP) signalling domain protein,ROK family protein,Bacterial regulatory proteins, gntR family,Metal-independent alpha-mannosidase (GH125),hypothetical protein,Glycosyl hydrolase family 85,Periplasmic binding protein-like domain protein,Binding-protein-dependent transport system inner membrane component,Binding-protein-dependent transport system inner membrane c…

## Sheet: 2789STDY5834960
Gene	Target GH	Predicted PUL
2789STDY5834960_00198_1_1683_+	GH13_31	Alpha amylase, catalytic domain,Na+/Pi-cotransporter,hypothetical protein,Polysaccharide deacetylase,Polymer-forming cytoskeletal,Amino acid kinase family protein,Ribosome recycling factor,Putative undecaprenyl diphosphate synthase,Cytidylyltransferase family protein,1-deoxy-D-xylulose 5-phosphate reductoisomerase,Peptidase family M50,GcpE protein,Bacterial DNA polymerase III alpha NTPase domain …
2789STDY5834960_00318_1_1527_+	CBM91+GH43_12	ABC transporter,hypothetical protein,Carbohydrate kinase,hypothetical protein,PemK-like, MazF-like toxin of type II toxin-antitoxin system,Transcriptional regulator,Starch synthase catalytic domain protein,Clp protease,Bacitracin resistance protein BacA,FtsK/SpoIIIE family protein,Formate--tetrahydrofolate ligase,hypothetical protein,Phosphoribosyl transferase domain protein,hypothetical protein,…
2789STDY5834960_00649_1_1818_+	GH3	GHKL domain protein,FlxA-like protein,hypothetical protein,hypothetical protein,hypothetical protein,hypothetical protein,hypothetical protein,hypothetical protein,hypothetical protein,AAA domain protein,Helix-turn-helix domain protein,ABC transporter transmembrane region,ABC transporter transmembrane region,Response regulator receiver domain protein,Glycosyl hydrolases family 31,hypothetical pro…
2789STDY5834960_00671_1_2421_+	GH2	hypothetical protein,hypothetical protein,AhpC/TSA family protein,4Fe-4S binding domain protein,Response regulator receiver domain protein,Histidine kinase-, DNA gyrase B-, and HSP90-like ATPase,hypothetical protein,Phosphomethylpyrimidine kinase,Permease for cytosine/purines, uracil, thiamine, allantoin,Thiamine-precursor transporter protein (ThiW),Acetyltransferase (GNAT) family protein,hypothe…
2789STDY5834960_00765_1_1899_+	CBM48+GH13_9	hypothetical protein,Type II/IV secretion system protein,hypothetical protein,Type IV leader peptidase family protein,SigmaK-factor processing regulatory protein BofA,hypothetical protein,Flagellar protein FliS,hypothetical protein,hypothetical protein,Negative regulator of genetic competence (MecA),Protein kinase domain protein,hypothetical protein,Glycosyl hydrolases family 18,N-acetylmuramoyl-…
2789STDY5834960_00835_1_3039_+	GH2	Glycosyl hydrolase family 115,hypothetical protein,Bacterial extracellular solute-binding protein,Binding-protein-dependent transport system inner membrane component,hypothetical protein,hypothetical protein,hypothetical protein,NHL repeat protein,Binding-protein-dependent transport system inner membrane component,Binding-protein-dependent transport system inner membrane component,Bacterial extra…
2789STDY5834960_00840_1_2313_+	GH78	hypothetical protein,hypothetical protein,NHL repeat protein,Binding-protein-dependent transport system inner membrane component,Binding-protein-dependent transport system inner membrane component,Bacterial extracellular solute-binding protein,Transposase DDE domain protein,hypothetical protein,hypothetical protein,Bacterial regulatory helix-turn-helix proteins, AraC family,Glycosyl hydrolases fa…
2789STDY5834960_00843_1_2508_+	GH2	Binding-protein-dependent transport system inner membrane component,Binding-protein-dependent transport system inner membrane component,Bacterial extracellular solute-binding protein,Transposase DDE domain protein,hypothetical protein,hypothetical protein,Bacterial regulatory helix-turn-helix proteins, AraC family,Glycosyl hydrolases family 2, TIM barrel domain,MFS/sugar transport protein,Helix-t…
2789STDY5834960_00850_1_909_+	GH43_22	Glycosyl hydrolases family 2, TIM barrel domain,MFS/sugar transport protein,Helix-turn-helix domain protein,Histidyl-tRNA synthetase,tRNA synthetases class II (D, K and N),Bacterial alpha-L-rhamnosidase 6 hairpin glycosidase domain protein,Glycosyl Hydrolase Family 88,Helix-turn-helix domain protein,Glycosyl hydrolases family 2, TIM barrel domain,MatE,Periplasmic binding protein-like domain prote…
2789STDY5834960_00851_1_1803_+	GH2	MFS/sugar transport protein,Helix-turn-helix domain protein,Histidyl-tRNA synthetase,tRNA synthetases class II (D, K and N),Bacterial alpha-L-rhamnosidase 6 hairpin glycosidase domain protein,Glycosyl Hydrolase Family 88,Helix-turn-helix domain protein,Glycosyl hydrolases family 2, TIM barrel domain,MatE,Periplasmic binding protein-like domain protein,Binding-protein-dependent transport system in…
2789STDY5834960_00950_1_2487_+	GH2	Sigma-70 region 3,CHC2 zinc finger,Phosphohydrolase-associated domain protein,hypothetical protein,hypothetical protein,hypothetical protein,Region found in RelA / SpoT proteins,UTP--glucose-1-phosphate uridylyltransferase,putative 5xTM membrane BCR, YitT family,Histidine kinase-, DNA gyrase B-, and HSP90-like ATPase,Bacterial extracellular solute-binding proteins, family 3,hypothetical protein,h…
2789STDY5834960_01096_1_1581_+	CBM91+GH43_10	Sporulation protein YtfJ (Spore_YtfJ),hypothetical protein,Ribose/Galactose Isomerase,KduI/IolB family protein,Glucuronate isomerase,Periplasmic binding protein-like domain protein,hypothetical protein,hypothetical protein,Enoyl-(Acyl carrier protein) reductase,Beta-lactamase,Helix-turn-helix domain protein,Bacterial extracellular solute-binding protein,Binding-protein-dependent transport system …
2789STDY5834960_01097_1_1893_+	CBM91+GH43_12	hypothetical protein,Ribose/Galactose Isomerase,KduI/IolB family protein,Glucuronate isomerase,Periplasmic binding protein-like domain protein,hypothetical protein,hypothetical protein,Enoyl-(Acyl carrier protein) reductase,Beta-lactamase,Helix-turn-helix domain protein,Bacterial extracellular solute-binding protein,Binding-protein-dependent transport system inner membrane component,Binding-prote…
2789STDY5834960_01353_1_1095_+	GH23	hypothetical protein,Protein export membrane protein,4Fe-4S single cluster domain protein,Six-cysteine peptide SCIFF,Permease family protein,hypothetical protein,Aldose 1-epimerase,Haemolysin-III related,tRNA synthetases class II (D, K and N),Host cell surface-exposed lipoprotein,hypothetical protein,hypothetical protein,Pyridoxal-dependent decarboxylase, pyridoxal binding domain,Branched-chain a…
2789STDY5834960_01373_1_2976_+	GH3	hypothetical protein,Carbohydrate phosphorylase,tRNA synthetases class I (I, L, M and V),DHH family protein,Haloacid dehalogenase-like hydrolase,Carboxypeptidase Taq (M32) metallopeptidase,Amino-transferase class IV,ECF transporter, substrate-specific component,hypothetical protein,hypothetical protein,hypothetical protein,ABC transporter,ABC transporter,Bacterial regulatory proteins, tetR family…
2789STDY5834960_01381_1_1485_+	GH78	hypothetical protein,hypothetical protein,hypothetical protein,ABC transporter,ABC transporter,Bacterial regulatory proteins, tetR family,hypothetical protein,hypothetical protein,putative AAA-ATPase,Cytidylate kinase-like family protein,MarR family protein,hypothetical protein,L-rhamnose isomerase (RhaA),hypothetical protein,Methyl-accepting chemotaxis protein (MCP) signalling domain protein,Bac…
2789STDY5834960_01382_1_1686_+	GH3	hypothetical protein,hypothetical protein,ABC transporter,ABC transporter,Bacterial regulatory proteins, tetR family,hypothetical protein,hypothetical protein,putative AAA-ATPase,Cytidylate kinase-like family protein,MarR family protein,hypothetical protein,L-rhamnose isomerase (RhaA),hypothetical protein,Methyl-accepting chemotaxis protein (MCP) signalling domain protein,Bacterial alpha-L-rhamno…
2789STDY5834960_01392_1_2397_+	GH3	hypothetical protein,L-rhamnose isomerase (RhaA),hypothetical protein,Methyl-accepting chemotaxis protein (MCP) signalling domain protein,Bacterial alpha-L-rhamnosidase 6 hairpin glycosidase domain protein,hypothetical protein,Branched-chain amino acid transport system / permease component,Periplasmic binding protein domain protein,Branched-chain amino acid transport system / permease component,A…
2789STDY5834960_01401_1_1497_+	CBM91+GH43_10	ABC transporter,Glycosyl hydrolases family 39,Haloacid dehalogenase-like hydrolase,Helix-turn-helix domain protein,GHKL domain protein,LytTr DNA-binding domain protein,hypothetical protein,hypothetical protein,Histidine kinase-, DNA gyrase B-, and HSP90-like ATPase,hypothetical protein,hypothetical protein,Hsp20/alpha crystallin family protein,hypothetical protein,Acyltransferase family protein,H…
2789STDY5834960_01483_1_1311_+	GH13	Sigma-70 region 2,Serpin (serine protease inhibitor),hypothetical protein,Polysaccharide deacetylase,ABC-2 family transporter protein,ABC transporter,hypothetical protein,Glycosyl transferase family 2,UDP-galactopyranose mutase,NUDIX domain protein,Aminotransferase class I and II,Enoyl-CoA hydratase/isomerase,Helix-turn-helix domain protein,MatE,Pyrroline-5-carboxylate reductase dimerisation,Alph…
2789STDY5834960_02021_1_2151_+	CBM34+GH13	hypothetical protein,Aldo/keto reductase family protein,Stage II sporulation protein E (SpoIIE),PP-loop family protein,Phosphoribosyl transferase domain protein,Peptidase family M41,Bacterial extracellular solute-binding protein,Binding-protein-dependent transport system inner membrane component,Binding-protein-dependent transport system inner membrane component,ABC transporter,FAD binding domain…
2789STDY5834960_02070_1_1623_+	CBM91+GH43_11	ParB-like nuclease domain protein,Glycosyl hydrolases family 43,TipAS antibiotic-recognition domain protein,hypothetical protein,hypothetical protein,hypothetical protein,Methyltransferase domain protein,Phospholipid methyltransferase,hypothetical protein,Helix-turn-helix domain protein,Glycosyl hydrolases family 39,Glycosyl hydrolases family 43,Carboxylesterase family protein,hypothetical protei…
2789STDY5834960_02080_1_1398_+	GH43_35	ParB-like nuclease domain protein,Glycosyl hydrolases family 43,TipAS antibiotic-recognition domain protein,hypothetical protein,hypothetical protein,hypothetical protein,Methyltransferase domain protein,Phospholipid methyltransferase,hypothetical protein,Helix-turn-helix domain protein,Glycosyl hydrolases family 39,Glycosyl hydrolases family 43,Carboxylesterase family protein,hypothetical protei…
2789STDY5834960_02100_1_1719_+	GH13_20	tRNA-splicing ligase RtcB,hypothetical protein,hypothetical protein,AAA domain protein,Toprim domain protein,hypothetical protein,Response regulator receiver domain protein,Histidine kinase-, DNA gyrase B-, and HSP90-like ATPase,ABC transporter,FtsX-like permease family protein,DNA topoisomerase 3,Transposase, Mutator family,Methyl-accepting chemotaxis protein (MCP) signalling domain protein,EAL …
2789STDY5834960_02163_1_1488_+	GH13_18	EAL domain protein,Spore maturation protein B,Methyl-accepting chemotaxis protein (MCP) signalling domain protein,Sir2 family protein,hypothetical protein,hypothetical protein,Ribosomal protein S6,Single-strand binding protein family protein,Ribosomal protein S18,Methyl-accepting chemotaxis protein (MCP) signalling domain protein,Glycosyl hydrolase family 53,Glycosyl hydrolase family 10,Bacterial…
2789STDY5834960_02166_1_1683_+	GH13_31	Sir2 family protein,hypothetical protein,hypothetical protein,Ribosomal protein S6,Single-strand binding protein family protein,Ribosomal protein S18,Methyl-accepting chemotaxis protein (MCP) signalling domain protein,Glycosyl hydrolase family 53,Glycosyl hydrolase family 10,Bacterial extracellular solute-binding protein,Binding-protein-dependent transport system inner membrane component,Binding-…
2789STDY5834960_02173_1_3282_+	GH2	Glycosyl hydrolase family 53,Glycosyl hydrolase family 10,Bacterial extracellular solute-binding protein,Binding-protein-dependent transport system inner membrane component,Binding-protein-dependent transport system inner membrane component,Alpha amylase, catalytic domain,hypothetical protein,Periplasmic binding protein-like domain protein,Alpha amylase, catalytic domain,Melibiase,pfkB family car…
2789STDY5834960_02193_1_2418_+	GH3	hypothetical protein,hypothetical protein,ATP synthase A chain,ATP synthase subunit C,ATP synthase B/B' CF(0),ATP synthase delta (OSCP) subunit,ATP synthase alpha/beta family, nucleotide-binding domain,ATP synthase,ATP synthase alpha/beta family, nucleotide-binding domain,ATP synthase, Delta/Epsilon chain, long alpha-helix domain,hypothetical protein,hypothetical protein,hypothetical protein,Glyc…
2789STDY5834960_02194_1_2805_+	GH3	hypothetical protein,hypothetical protein,ATP synthase A chain,ATP synthase subunit C,ATP synthase B/B' CF(0),ATP synthase delta (OSCP) subunit,ATP synthase alpha/beta family, nucleotide-binding domain,ATP synthase,ATP synthase alpha/beta family, nucleotide-binding domain,ATP synthase, Delta/Epsilon chain, long alpha-helix domain,hypothetical protein,hypothetical protein,hypothetical protein,Glyc…
2789STDY5834960_02220_1_2196_+	GH3	YjbR,ROK family protein,Bacterial regulatory proteins, gntR family,Metal-independent alpha-mannosidase (GH125),hypothetical protein,Glycosyl hydrolase family 85,Periplasmic binding protein-like domain protein,Binding-protein-dependent transport system inner membrane component,Binding-protein-dependent transport system inner membrane component,hypothetical protein,beta-1,4-mannooligosaccharide pho…
2789STDY5834960_02325_1_1875_+	CBM48+GH13_11	Chaperonin 10 Kd subunit,TCP-1/cpn60 chaperonin family protein,Aminotransferase class I and II,hypothetical protein,hypothetical protein,hypothetical protein,hypothetical protein,Manganese containing catalase,CotJB protein,hypothetical protein,Bacterial extracellular solute-binding protein,Methyl-accepting chemotaxis protein (MCP) signalling domain protein,tRNA synthetases class I (E and Q), cata…
2789STDY5834960_02577_1_1293_+	GH3	Transposase DDE domain protein,hypothetical protein,Polyphosphate kinase 2 (PPK2),HDOD domain protein,ATP synthase subunit D,ATP synthase alpha/beta family, nucleotide-binding domain,ATP synthase alpha/beta family, nucleotide-binding domain,V-type proton ATPase subunit E,ATP synthase (F/14-kDa) subunit,ATP synthase subunit C,V-type ATPase 116kDa subunit family protein,ATP synthase (C/AC39) subuni…
2789STDY5834960_02640_1_1764_+	GH13_36	hypothetical protein,hypothetical protein,ABC transporter,hypothetical protein,Amylo-alpha-1,6-glucosidase,hypothetical protein,hypothetical protein,hypothetical protein,Alpha amylase, catalytic domain,Binding-protein-dependent transport system inner membrane component,Binding-protein-dependent transport system inner membrane component,hypothetical protein,4-alpha-glucanotransferase,Periplasmic b…
2789STDY5834960_02732_1_3087_+	GH2	hypothetical protein,Penicillin binding protein transpeptidase domain protein,Penicillin binding protein transpeptidase domain protein,tRNA (Uracil-5-)-methyltransferase,hypothetical protein,hypothetical protein,hypothetical protein,Trp repressor protein,CPBP intramembrane metalloprotease,Aminotransferase class I and II,Aminotransferase class I and II,hypothetical protein,Galactokinase galactose-…
2789STDY5834960_02740_1_1566_+	CBM91+GH43_12	Trp repressor protein,CPBP intramembrane metalloprotease,Aminotransferase class I and II,Aminotransferase class I and II,hypothetical protein,Galactokinase galactose-binding signature,Glycosyl hydrolase family 53,Glycosyl hydrolases family 2, TIM barrel domain,Helix-turn-helix domain protein,hypothetical protein,hypothetical protein,Binding-protein-dependent transport system inner membrane compon…
2789STDY5834960_02749_1_2133_+	GH3	hypothetical protein,hypothetical protein,Binding-protein-dependent transport system inner membrane component,Binding-protein-dependent transport system inner membrane component,Bacterial extracellular solute-binding protein,Periplasmic binding protein-like domain protein,Glycosyl hydrolases family 43,GDSL-like Lipase/Acylhydrolase family protein,Glycosyl hydrolase family 115,Glycosyl hydrolases …
2789STDY5834960_02792_1_2115_+	CBM48+GH13_11	RNA polymerase Rpb2, domain 6,RNA polymerase Rpb1, domain 1,Ribosomal protein S12/S23,Ribosomal protein S7p/S5e,Elongation factor Tu GTP binding domain protein,Elongation factor Tu GTP binding domain protein,EamA-like transporter family protein,Glycoside-hydrolase family GH114,CPBP intramembrane metalloprotease,hypothetical protein,Pectinesterase,hypothetical protein,Alpha amylase, catalytic doma…
2789STDY5834960_02860_1_963_+	GH43_26	Calcineurin-like phosphoesterase superfamily domain protein,Winged helix-turn-helix DNA-binding protein,hypothetical protein,hypothetical protein,Glycosyl hydrolases family 43,Sodium:alanine symporter family protein,Glycosyl hydrolases family 43,Dihydrouridine synthase (Dus),Listeria-Bacteroides repeat domain (List_Bact_rpt),Fibronectin type III domain protein,ABC transporter,ABC transporter,GHKL…
2789STDY5834960_02862_1_1512_+	GH43_4	Calcineurin-like phosphoesterase superfamily domain protein,Winged helix-turn-helix DNA-binding protein,hypothetical protein,hypothetical protein,Glycosyl hydrolases family 43,Sodium:alanine symporter family protein,Glycosyl hydrolases family 43,Dihydrouridine synthase (Dus),Listeria-Bacteroides repeat domain (List_Bact_rpt),Fibronectin type III domain protein,ABC transporter,ABC transporter,GHKL…
2789STDY5834960_02947_1_2214_+	GH3	Methyl-accepting chemotaxis protein (MCP) signalling domain protein,ABC transporter,ABC transporter,Binding-protein-dependent transport system inner membrane component,Binding-protein-dependent transport system inner membrane component,Bacterial extracellular solute-binding proteins, family 5 Middle,ThiF family protein,Pyridinium-3,5-biscarboxylic acid mononucleotide sulfurtransferase,hypothetica…
2789STDY5834960_02976_1_1674_+	GH13_31	Tetrahydrofolate dehydrogenase/cyclohydrolase, NAD(P)-binding domain,Formiminotransferase-cyclodeaminase,HD domain protein,ABC transporter substrate-binding protein PnrA-like protein,AAA domain (Cdc48 subfamily),MatE,Patatin-like phospholipase,Haloacid dehalogenase-like hydrolase,Periplasmic binding protein-like domain protein,Bacterial extracellular solute-binding protein,Binding-protein-depende…
2789STDY5834960_02977_1_1992_+	CBM48+GH13_14	Formiminotransferase-cyclodeaminase,HD domain protein,ABC transporter substrate-binding protein PnrA-like protein,AAA domain (Cdc48 subfamily),MatE,Patatin-like phospholipase,Haloacid dehalogenase-like hydrolase,Periplasmic binding protein-like domain protein,Bacterial extracellular solute-binding protein,Binding-protein-dependent transport system inner membrane component,Binding-protein-dependen…
2789STDY5834960_03308_1_2868_+	GH3	KH domain protein,60Kd inner membrane protein,Ribonuclease P,Ribosomal protein L34,Bacterial dnaA protein,hypothetical protein,S4 domain protein,hypothetical protein,DNA gyrase B,DNA gyrase/topoisomerase IV, subunit A,hypothetical protein,hypothetical protein,ABC transporter,hypothetical protein,hypothetical protein,hypothetical protein,hypothetical protein,Ketopantoate hydroxymethyltransferase,P…
2789STDY5834960_03322_1_5571_+	CBM82+GH13_39	hypothetical protein,Excisionase from transposon Tn916,Phage integrase family protein,Low molecular weight phosphotyrosine protein phosphatase,Bacterial Ig-like domain (group 2),tRNA synthetases class II (D, K and N),Acetyltransferase (GNAT) domain protein,Amidase,GatB/GatE catalytic domain protein,hypothetical protein,ABC transporter transmembrane region,ABC transporter transmembrane region,MarR…
2789STDY5834960_03398_1_2661_+	GH2	hypothetical protein,hypothetical protein,hypothetical protein,ABC transporter,hypothetical protein,hypothetical protein,hypothetical protein,hypothetical protein,ABC transporter,CorA-like Mg2+ transporter protein,Cytidylate kinase-like family protein,FtsX-like permease family protein,ABC transporter,hypothetical protein,hypothetical protein,Exo-beta-D-glucosaminidase,hypothetical protein,TerD do…
2789STDY5834960_03434_1_1575_+	CBM91+GH43_10	Helix-turn-helix domain protein,Glycosyl hydrolases family 43,Glycosyl hydrolases family 43,Helix-turn-helix domain protein,Alpha galactosidase A,Glycosyl hydrolases family 43,hypothetical protein,Glycosyl hydrolases family 43,Glycosyl hydrolase family 10,Glycosyl hydrolases family 43,Putative esterase,Glycosyl hydrolases family 43,ABC transporter,ABC transporter,FtsX-like permease family protein…
2789STDY5834960_03435_1_1836_+	GH43_27	Helix-turn-helix domain protein,Glycosyl hydrolases family 43,Glycosyl hydrolases family 43,Helix-turn-helix domain protein,Alpha galactosidase A,Glycosyl hydrolases family 43,hypothetical protein,Glycosyl hydrolases family 43,Glycosyl hydrolase family 10,Glycosyl hydrolases family 43,Putative esterase,Glycosyl hydrolases family 43,ABC transporter,ABC transporter,FtsX-like permease family protein…
2789STDY5834960_03438_1_1542_+	CBM91+GH43_12	Helix-turn-helix domain protein,Glycosyl hydrolases family 43,Glycosyl hydrolases family 43,Helix-turn-helix domain protein,Alpha galactosidase A,Glycosyl hydrolases family 43,hypothetical protein,Glycosyl hydrolases family 43,Glycosyl hydrolase family 10,Glycosyl hydrolases family 43,Putative esterase,Glycosyl hydrolases family 43,ABC transporter,ABC transporter,FtsX-like permease family protein…
2789STDY5834960_03440_1_1617_+	CBM91+GH43_10	Helix-turn-helix domain protein,Glycosyl hydrolases family 43,Glycosyl hydrolases family 43,Helix-turn-helix domain protein,Alpha galactosidase A,Glycosyl hydrolases family 43,hypothetical protein,Glycosyl hydrolases family 43,Glycosyl hydrolase family 10,Glycosyl hydrolases family 43,Putative esterase,Glycosyl hydrolases family 43,ABC transporter,ABC transporter,FtsX-like permease family protein…
2789STDY5834960_03442_1_1407_+	GH43_35	Helix-turn-helix domain protein,Glycosyl hydrolases family 43,Glycosyl hydrolases family 43,Helix-turn-helix domain protein,Alpha galactosidase A,Glycosyl hydrolases family 43,hypothetical protein,Glycosyl hydrolases family 43,Glycosyl hydrolase family 10,Glycosyl hydrolases family 43,Putative esterase,Glycosyl hydrolases family 43,ABC transporter,ABC transporter,FtsX-like permease family protein…
2789STDY5834960_03444_1_1650_+	CBM6+GH43_16	Helix-turn-helix domain protein,Glycosyl hydrolases family 43,Glycosyl hydrolases family 43,Helix-turn-helix domain protein,Alpha galactosidase A,Glycosyl hydrolases family 43,hypothetical protein,Glycosyl hydrolases family 43,Glycosyl hydrolase family 10,Glycosyl hydrolases family 43,Putative esterase,Glycosyl hydrolases family 43,ABC transporter,ABC transporter,FtsX-like permease family protein…
2789STDY5834960_03746_1_1902_+	GH2	hypothetical protein,GHKL domain protein,LytTr DNA-binding domain protein,Helix-turn-helix domain protein,MGS-like domain protein,Helix-turn-helix domain protein,Beta galactosidase small chain,Glycosyl hydrolases family 2, TIM barrel domain,MFS/sugar transport protein,hypothetical protein,hypothetical protein,Sigma-70, region 4,hypothetical protein,hypothetical protein,hypothetical protein,hypoth…

## Sheet: AF31-21AC
Gene	Target GH	Predicted PUL
AF31-21AC_00001_1_1683_+	GH13_31	Alpha amylase, catalytic domain,Na+/Pi-cotransporter,hypothetical protein,Polysaccharide deacetylase,Polymer-forming cytoskeletal,Amino acid kinase family protein,Ribosome recycling factor,Putative undecaprenyl diphosphate synthase,Cytidylyltransferase family protein,1-deoxy-D-xylulose 5-phosphate reductoisomerase,Peptidase family M50,GcpE protein,Bacterial DNA polymerase III alpha NTPase domain …
AF31-21AC_00130_1_1527_+	CBM91+GH43_12	ABC transporter,hypothetical protein,Carbohydrate kinase,hypothetical protein,PemK-like, MazF-like toxin of type II toxin-antitoxin system,Transcriptional regulator,Starch synthase catalytic domain protein,Clp protease,Bacitracin resistance protein BacA,FtsK/SpoIIIE family protein,Formate--tetrahydrofolate ligase,hypothetical protein,Xanthine phosphoribosyltransferase,hypothetical protein,putativ…
AF31-21AC_00247_1_1893_+	CBM91+GH43_12	hypothetical protein,Bacterial Ig-like domain (group 2),hypothetical protein,hypothetical protein,CPBP intramembrane metalloprotease,Glycosyl Hydrolase Family 88,Small, acid-soluble spore proteins, alpha/beta type,hypothetical protein,Dihydroxyacetone kinase family protein,Asp23 family, cell envelope-related function,Ribosomal L28 family protein,Fibronectin type III domain protein,Xylose isomeras…
AF31-21AC_00248_1_1581_+	CBM91+GH43_10	Bacterial Ig-like domain (group 2),hypothetical protein,hypothetical protein,CPBP intramembrane metalloprotease,Glycosyl Hydrolase Family 88,Small, acid-soluble spore proteins, alpha/beta type,hypothetical protein,Dihydroxyacetone kinase family protein,Asp23 family, cell envelope-related function,Ribosomal L28 family protein,Fibronectin type III domain protein,Xylose isomerase-like TIM barrel,Gly…
AF31-21AC_00419_1_2133_+	GH3	HlyD family secretion protein,HlyD family secretion protein,MacB-like periplasmic core domain protein,hypothetical protein,ABC transporter,DNA alkylation repair enzyme,Inositol monophosphatase family protein,Helix-turn-helix,hypothetical protein,Bacterial Ig-like domain (group 2),TPM domain protein,hypothetical protein,hypothetical protein,hypothetical protein,Beta-galactosidase,hypothetical prot…
AF31-21AC_00428_1_1566_+	CBM91+GH43_12	Bacterial Ig-like domain (group 2),TPM domain protein,hypothetical protein,hypothetical protein,hypothetical protein,Beta-galactosidase,hypothetical protein,Histidine kinase,Response regulator receiver domain protein,hypothetical protein,Binding-protein-dependent transport system inner membrane component,L-arabinose transport system permease protein AraQ,Glycosyl hydrolases family 8,Glycosyl hydr…
AF31-21AC_00436_1_3087_+	GH2	Response regulator receiver domain protein,hypothetical protein,Binding-protein-dependent transport system inner membrane component,L-arabinose transport system permease protein AraQ,Glycosyl hydrolases family 8,Glycosyl hydrolase family 115,GDSL-like Lipase/Acylhydrolase family protein,Glycosyl hydrolases family 43,Periplasmic binding protein-like domain protein,Bacterial extracellular solute-bi…
AF31-21AC_00643_1_1875_+	CBM48+GH13_11	Flagellar FliJ protein,ATP synthase alpha/beta family, nucleotide-binding domain,Flagellar assembly protein FliH,hypothetical protein,Secretory protein of YscJ/FliF family protein,Flagellar hook-basal body complex protein FliE,hypothetical protein,Flagellar basal body rod protein FlgB,CodY helix-turn-helix domain protein,DNA topoisomerase,DNA recombination-mediator protein A,Magnesium chelatase, …
AF31-21AC_00683_1_3108_+	GH2	Heavy-metal-associated domain protein,Bacterial regulatory protein, arsR family,short chain dehydrogenase,Binding-protein-dependent transport system inner membrane component,Binding-protein-dependent transport system inner membrane component,hypothetical protein,Helix-turn-helix domain protein,Glycosyl hydrolase 36 superfamily, catalytic domain,Glycosyl hydrolase 36 superfamily, catalytic domain,…
AF31-21AC_00717_1_1293_+	GH3	hypothetical protein,hypothetical protein,Polyphosphate kinase 2 (PPK2),HDOD domain protein,ATP synthase subunit D,ATP synthase alpha/beta family, nucleotide-binding domain,ATP synthase alpha/beta family, nucleotide-binding domain,V-type proton ATPase subunit E,ATP synthase (F/14-kDa) subunit,ATP synthase subunit C,V-type ATPase 116kDa subunit family protein,ATP synthase (C/AC39) subunit,hypothet…
AF31-21AC_00977_1_1683_+	GH13_31	Uracil phosphoribosyltransferase,Low molecular weight phosphotyrosine protein phosphatase,Telomere recombination,Aldose 1-epimerase,4Fe-4S binding domain protein,AAA domain protein,Polymerase beta, Nucleotidyltransferase,Nucleotidyltransferase substrate binding protein like protein,MerR HTH family regulatory protein,hypothetical protein,hypothetical protein,DHH family protein,hypothetical protein…
AF31-21AC_00980_1_1488_+	GH13_18	Aldose 1-epimerase,4Fe-4S binding domain protein,AAA domain protein,Polymerase beta, Nucleotidyltransferase,Nucleotidyltransferase substrate binding protein like protein,MerR HTH family regulatory protein,hypothetical protein,hypothetical protein,DHH family protein,hypothetical protein,pfkB family carbohydrate kinase,Melibiase,Alpha amylase, catalytic domain,Periplasmic binding protein-like domai…
AF31-21AC_01042_1_1719_+	GH13_20	MobA-like NTP transferase domain protein,hypothetical protein,hypothetical protein,D-alanyl-D-alanine carboxypeptidase,Putative methyltransferase,Peptidase family M20/M25/M40,hypothetical protein,MatE,hypothetical protein,MarR family protein,hypothetical protein,Fumarate hydratase (Fumerase),Citrate transporter,LysR substrate binding domain protein,MatE,Alpha amylase, catalytic domain,Flavodoxin …
AF31-21AC_01080_1_1899_+	CBM48+GH13_9	ABC transporter,Binding-protein-dependent transport system inner membrane component,Binding-protein-dependent transport system inner membrane component,hypothetical protein,tRNA synthetase class II core domain (G, H, P, S and T),Methyl-accepting chemotaxis protein (MCP) signalling domain protein,hypothetical protein,hypothetical protein,hypothetical protein,Cell envelope-related transcriptional a…
AF31-21AC_01372_1_2418_+	GH3	hypothetical protein,ATP synthase A chain,ATP synthase subunit C,ATP synthase B/B' CF(0),ATP synthase delta (OSCP) subunit,ATP synthase alpha/beta family, nucleotide-binding domain,ATP synthase,ATP synthase alpha/beta family, nucleotide-binding domain,ATP synthase, Delta/Epsilon chain, long alpha-helix domain,Helix-turn-helix domain protein,hypothetical protein,hypothetical protein,Glycosyl hydro…
AF31-21AC_01373_1_2805_+	GH3	hypothetical protein,ATP synthase A chain,ATP synthase subunit C,ATP synthase B/B' CF(0),ATP synthase delta (OSCP) subunit,ATP synthase alpha/beta family, nucleotide-binding domain,ATP synthase,ATP synthase alpha/beta family, nucleotide-binding domain,ATP synthase, Delta/Epsilon chain, long alpha-helix domain,Helix-turn-helix domain protein,hypothetical protein,hypothetical protein,Glycosyl hydro…
AF31-21AC_01397_1_2196_+	GH3	YjbR,ROK family protein,Bacterial regulatory proteins, gntR family,Metal-independent alpha-mannosidase (GH125),hypothetical protein,Glycosyl hydrolase family 85,Periplasmic binding protein-like domain protein,Binding-protein-dependent transport system inner membrane component,Binding-protein-dependent transport system inner membrane component,hypothetical protein,beta-1,4-mannooligosaccharide pho…
AF31-21AC_01514_1_1764_+	GH13_36	hypothetical protein,hypothetical protein,hypothetical protein,ABC transporter,hypothetical protein,Amylo-alpha-1,6-glucosidase,hypothetical protein,hypothetical protein,hypothetical protein,hypothetical protein,hypothetical protein,hypothetical protein,Listeria-Bacteroides repeat domain (List_Bact_rpt),Helix-turn-helix,hypothetical protein,Alpha amylase, catalytic domain,hypothetical protein,Bin…
AF31-21AC_01569_1_2154_+	GH3	hypothetical protein,hypothetical protein,Histidine kinase-, DNA gyrase B-, and HSP90-like ATPase,Response regulator receiver domain protein,hypothetical protein,hypothetical protein,hypothetical protein,hypothetical protein,hypothetical protein,DDE superfamily endonuclease,Beta-lactamase,hypothetical protein,Shikimate dehydrogenase (NADP(+)),Putative esterase,Glycosyl hydrolases family 28,hypoth…
AF31-21AC_01865_1_2115_+	CBM48+GH13_11	Ribosomal protein L3,Ribosomal protein S10p/S20e,TrkA-N domain protein,Cation transport protein,S-adenosylmethionine-dependent methyltransferase,CorA-like Mg2+ transporter protein,Acetyltransferase (GNAT) domain protein,Haloacid dehalogenase-like hydrolase,Thiamine monophosphate synthase,Hydroxyethylthiazole kinase family protein,TraX protein,Orotidine 5'-phosphate decarboxylase / HUMPS family pr…
AF31-21AC_01993_1_1398_+	GH43_35	hypothetical protein,Helix-turn-helix,tRNA-splicing ligase RtcB,hypothetical protein,hypothetical protein,Carboxylesterase family protein,Glycosyl hydrolases family 43,Glycosyl hydrolases family 39,Helix-turn-helix domain protein,hypothetical protein,Phospholipid methyltransferase,AAA ATPase domain protein,hypothetical protein,hypothetical protein,hypothetical protein,TipAS antibiotic-recognition…
AF31-21AC_02003_1_1623_+	CBM91+GH43_11	Helix-turn-helix,tRNA-splicing ligase RtcB,hypothetical protein,hypothetical protein,Carboxylesterase family protein,Glycosyl hydrolases family 43,Glycosyl hydrolases family 39,Helix-turn-helix domain protein,hypothetical protein,Phospholipid methyltransferase,AAA ATPase domain protein,hypothetical protein,hypothetical protein,hypothetical protein,TipAS antibiotic-recognition domain protein,Glyco…
AF31-21AC_02246_1_2571_+	GH2	Phosphoribosyl transferase (PRTase),hypothetical protein,C-C_Bond_Lyase of the TIM-Barrel fold protein,Rhomboid family protein,Putative component of 'biosynthetic module',Toxic anion resistance protein (TelA),TerD domain protein,TerD domain protein,hypothetical protein,haloacid dehalogenase-like hydrolase,Mitochondrial biogenesis AIM24,TerD domain protein,hypothetical protein,hypothetical protein…
AF31-21AC_02312_1_2169_+	CBM34+GH13	hypothetical protein,Aldo/keto reductase family protein,Stage II sporulation protein E (SpoIIE),PP-loop family protein,Phosphoribosyl transferase domain protein,Peptidase family M41,Bacterial extracellular solute-binding protein,Binding-protein-dependent transport system inner membrane component,Binding-protein-dependent transport system inner membrane component,ABC transporter,FAD binding domain…
AF31-21AC_02375_1_1554_+	GH43_4	hypothetical protein,hypothetical protein,Cysteine-rich KTR,Leucine carboxyl methyltransferase,hypothetical protein,hypothetical protein,Helix-turn-helix domain protein,Methyl-accepting chemotaxis protein (MCP) signalling domain protein,Response regulator receiver domain protein,GHKL domain protein,ABC transporter,ABC transporter,Fibronectin type III domain protein,Listeria-Bacteroides repeat dom…
AF31-21AC_02377_1_963_+	GH43_26	Cysteine-rich KTR,Leucine carboxyl methyltransferase,hypothetical protein,hypothetical protein,Helix-turn-helix domain protein,Methyl-accepting chemotaxis protein (MCP) signalling domain protein,Response regulator receiver domain protein,GHKL domain protein,ABC transporter,ABC transporter,Fibronectin type III domain protein,Listeria-Bacteroides repeat domain (List_Bact_rpt),Dihydrouridine synthas…
AF31-21AC_02907_1_2442_+	GH2	hypothetical protein,AIR carboxylase,Bacterial regulatory proteins, tetR family,Glycosyl hydrolases family 2, TIM barrel domain,hypothetical protein,MFS/sugar transport protein,Melibiase,hypothetical protein,hypothetical protein,Transposase DDE domain protein
AF31-21AC_02917_1_1902_+	GH2	hypothetical protein,hypothetical protein,MFS/sugar transport protein,Glycosyl hydrolases family 2, TIM barrel domain,Beta galactosidase small chain,Helix-turn-helix domain protein,MGS-like domain protein,Helix-turn-helix domain protein,LytTr DNA-binding domain protein,GHKL domain protein,hypothetical protein,Accessory gene regulator B,LytTr DNA-binding domain protein,GHKL domain protein
AF31-21AC_02930_1_2868_+	GH3	LytTr DNA-binding domain protein,hypothetical protein,hypothetical protein,hypothetical protein,Ketopantoate hydroxymethyltransferase,Pantoate-beta-alanine ligase,Aspartate decarboxylase,Putative ABC-transporter type IV,Fumarate hydratase (Fumerase),hypothetical protein,hypothetical protein,Oxidoreductase family, NAD-binding Rossmann fold
AF31-21AC_03038_1_3039_+	GH2	Helix-turn-helix,FtsX-like permease family protein,ABC transporter,Histidine kinase-, DNA gyrase B-, and HSP90-like ATPase,Response regulator receiver domain protein,hypothetical protein,Helix-turn-helix domain protein,hypothetical protein,hypothetical protein,MobA/MobL family protein,Virulence-associated protein E,hypothetical protein,Recombinase,hypothetical protein,Bacterial regulatory helix-t…
AF31-21AC_03043_1_2313_+	GH78	hypothetical protein,Helix-turn-helix domain protein,hypothetical protein,hypothetical protein,MobA/MobL family protein,Virulence-associated protein E,hypothetical protein,Recombinase,hypothetical protein,Bacterial regulatory helix-turn-helix proteins, AraC family,Glycosyl hydrolases family 2, TIM barrel domain,MFS/sugar transport protein,Helix-turn-helix domain protein,Histidyl-tRNA synthetase,t…
AF31-21AC_03046_1_2508_+	GH2	hypothetical protein,MobA/MobL family protein,Virulence-associated protein E,hypothetical protein,Recombinase,hypothetical protein,Bacterial regulatory helix-turn-helix proteins, AraC family,Glycosyl hydrolases family 2, TIM barrel domain,MFS/sugar transport protein,Helix-turn-helix domain protein,Histidyl-tRNA synthetase,tRNA synthetases class II (D, K and N),Bacterial alpha-L-rhamnosidase 6 hai…
AF31-21AC_03053_1_906_+	GH43_22	Glycosyl hydrolases family 2, TIM barrel domain,MFS/sugar transport protein,Helix-turn-helix domain protein,Histidyl-tRNA synthetase,tRNA synthetases class II (D, K and N),Bacterial alpha-L-rhamnosidase 6 hairpin glycosidase domain protein,Glycosyl Hydrolase Family 88,Helix-turn-helix domain protein,Glycosyl hydrolases family 2, TIM barrel domain,MatE,Periplasmic binding protein-like domain prote…
AF31-21AC_03054_1_1803_+	GH2	MFS/sugar transport protein,Helix-turn-helix domain protein,Histidyl-tRNA synthetase,tRNA synthetases class II (D, K and N),Bacterial alpha-L-rhamnosidase 6 hairpin glycosidase domain protein,Glycosyl Hydrolase Family 88,Helix-turn-helix domain protein,Glycosyl hydrolases family 2, TIM barrel domain,MatE,Periplasmic binding protein-like domain protein,Binding-protein-dependent transport system in…
AF31-21AC_03283_1_1311_+	GH13	IS200/IS605 family transposase ISDha13,hypothetical protein,hypothetical protein,Type I restriction modification DNA specificity domain protein,Phage integrase family protein,Type I restriction modification DNA specificity domain protein,N-6 DNA Methylase,Type III restriction enzyme, res subunit,Cro/C1-type HTH DNA-binding domain protein,hypothetical protein,Transposon-encoded protein TnpV,Helix-…
AF31-21AC_03663_1_4956_+	CBM48+CBM82+CBM83+GH13_41	hypothetical protein,Helix-turn-helix,Peptidase S24-like protein,impB/mucB/samB family protein,LexA DNA binding domain protein,hypothetical protein,Helix-turn-helix,hypothetical protein,hypothetical protein,Helix-turn-helix,hypothetical protein,PemK-like, MazF-like toxin of type II toxin-antitoxin system,Excisionase from transposon Tn916,Phage integrase family protein,Low molecular weight phospho…
AF31-21AC_03783_1_2154_+	GH3	GHKL domain protein,FlxA-like protein,hypothetical protein,hypothetical protein,hypothetical protein,hypothetical protein,hypothetical protein,hypothetical protein,hypothetical protein,AAA domain protein,Helix-turn-helix domain protein,ABC transporter transmembrane region,ABC transporter transmembrane region,Response regulator receiver domain protein,Glycosyl hydrolases family 31,hypothetical pro…
AF31-21AC_03840_1_1497_+	CBM91+GH43_10	AcrB/AcrD/AcrF family protein,tRNA synthetases class I (I, L, M and V),Flagellar Assembly Protein A,hypothetical protein,Tetratricopeptide repeat protein,STAS domain protein,Histidine kinase-like ATPase domain protein,Sigma-70 region 2,Haloacid dehalogenase-like hydrolase,hypothetical protein,HD domain protein,Crp-like helix-turn-helix domain protein,4Fe-4S binding domain protein,Prismane/CO dehy…
AF31-21AC_03849_1_2397_+	GH3	hypothetical protein,HD domain protein,Crp-like helix-turn-helix domain protein,4Fe-4S binding domain protein,Prismane/CO dehydrogenase family protein,Diguanylate cyclase, GGDEF domain,Glycosyl hydrolases family 43,Helix-turn-helix,Acyltransferase family protein,hypothetical protein,Hsp20/alpha crystallin family protein,hypothetical protein,hypothetical protein,Histidine kinase-, DNA gyrase B-, a…
AF31-21AC_03860_1_2265_+	GH2	hypothetical protein,hypothetical protein,Histidine kinase-, DNA gyrase B-, and HSP90-like ATPase,hypothetical protein,hypothetical protein,LytTr DNA-binding domain protein,GHKL domain protein,putative AAA-ATPase,Spermine/spermidine synthase domain protein,Helix-turn-helix domain protein,hypothetical protein,L-rhamnose isomerase (RhaA),hypothetical protein,Helix-turn-helix domain protein,MFS/suga…
AF31-21AC_03862_1_1821_+	GH43_28	Histidine kinase-, DNA gyrase B-, and HSP90-like ATPase,hypothetical protein,hypothetical protein,LytTr DNA-binding domain protein,GHKL domain protein,putative AAA-ATPase,Spermine/spermidine synthase domain protein,Helix-turn-helix domain protein,hypothetical protein,L-rhamnose isomerase (RhaA),hypothetical protein,Helix-turn-helix domain protein,MFS/sugar transport protein,Glycosyl hydrolases fa…
AF31-21AC_03864_1_2544_+	GH78	hypothetical protein,LytTr DNA-binding domain protein,GHKL domain protein,putative AAA-ATPase,Spermine/spermidine synthase domain protein,Helix-turn-helix domain protein,hypothetical protein,L-rhamnose isomerase (RhaA),hypothetical protein,Helix-turn-helix domain protein,MFS/sugar transport protein,Glycosyl hydrolases family 2, TIM barrel domain,Glycosyl hydrolase family 1,Glycosyl hydrolases fam…
AF31-21AC_03870_1_2904_+	GH3	hypothetical protein,L-rhamnose isomerase (RhaA),hypothetical protein,Helix-turn-helix domain protein,MFS/sugar transport protein,Glycosyl hydrolases family 2, TIM barrel domain,Glycosyl hydrolase family 1,Glycosyl hydrolases family 43,Xylose isomerase-like TIM barrel,Bacterial alpha-L-rhamnosidase 6 hairpin glycosidase domain protein,Response regulator receiver domain protein,Histidine kinase-, …

## Sheet: AF36-10AT
Gene	Target GH	Predicted PUL
AF36-10AT_00170_1_1803_+	GH2	Homocysteine S-methyltransferase,tRNA methyl transferase,hypothetical protein,Uracil DNA glycosylase superfamily protein,Histidine biosynthesis protein,Glutamine amidotransferase class-I,hypothetical protein,CheW-like domain protein,hypothetical protein,hypothetical protein,Histidine kinase-, DNA gyrase B-, and HSP90-like ATPase,Response regulator receiver domain protein,hypothetical protein,Alph…
AF36-10AT_00171_1_909_+	GH43_22	tRNA methyl transferase,hypothetical protein,Uracil DNA glycosylase superfamily protein,Histidine biosynthesis protein,Glutamine amidotransferase class-I,hypothetical protein,CheW-like domain protein,hypothetical protein,hypothetical protein,Histidine kinase-, DNA gyrase B-, and HSP90-like ATPase,Response regulator receiver domain protein,hypothetical protein,Alpha galactosidase A,Beta-L-arabinof…
AF36-10AT_00178_1_2454_+	GH2	hypothetical protein,hypothetical protein,Histidine kinase-, DNA gyrase B-, and HSP90-like ATPase,Response regulator receiver domain protein,hypothetical protein,Alpha galactosidase A,Beta-L-arabinofuranosidase, GH127,Glycosyl hydrolases family 2, TIM barrel domain,hypothetical protein,Glycosyl hydrolases family 35,hypothetical protein,Binding-protein-dependent transport system inner membrane com…
AF36-10AT_00181_1_2364_+	GH78	Response regulator receiver domain protein,hypothetical protein,Alpha galactosidase A,Beta-L-arabinofuranosidase, GH127,Glycosyl hydrolases family 2, TIM barrel domain,hypothetical protein,Glycosyl hydrolases family 35,hypothetical protein,Binding-protein-dependent transport system inner membrane component,Binding-protein-dependent transport system inner membrane component,Periplasmic binding pro…
AF36-10AT_00186_1_3039_+	GH2	hypothetical protein,Glycosyl hydrolases family 35,hypothetical protein,Binding-protein-dependent transport system inner membrane component,Binding-protein-dependent transport system inner membrane component,Periplasmic binding protein-like domain protein,MatE,Glycosyl hydrolases family 2, TIM barrel domain,Helix-turn-helix domain protein,Glycosyl Hydrolase Family 88,Bacterial alpha-L-rhamnosidas…
AF36-10AT_00261_1_1311_+	GH13	Serpin (serine protease inhibitor),hypothetical protein,Polysaccharide deacetylase,ABC-2 family transporter protein,ABC transporter,hypothetical protein,Glycosyl transferase family 2,UDP-galactopyranose mutase,NUDIX domain protein,Aminotransferase class I and II,Enoyl-CoA hydratase/isomerase,hypothetical protein,Helix-turn-helix domain protein,MatE,Pyrroline-5-carboxylate reductase dimerisation,A…
AF36-10AT_00381_1_2157_+	GH3	FlxA-like protein,hypothetical protein,hypothetical protein,hypothetical protein,hypothetical protein,hypothetical protein,hypothetical protein,hypothetical protein,AAA domain protein,Helix-turn-helix domain protein,ABC transporter transmembrane region,ABC transporter transmembrane region,Response regulator receiver domain protein,Transposase DDE domain protein,Glycosyl hydrolases family 31,hypot…
AF36-10AT_00406_1_2421_+	GH2	Response regulator receiver domain protein,Histidine kinase-, DNA gyrase B-, and HSP90-like ATPase,hypothetical protein,Phosphomethylpyrimidine kinase,Permease for cytosine/purines, uracil, thiamine, allantoin,Thiamine-precursor transporter protein (ThiW),Acetyltransferase (GNAT) family protein,hypothetical protein,hypothetical protein,Helix-turn-helix,Integrase core domain protein,hypothetical p…
AF36-10AT_00477_1_2214_+	GH3	putative AAA-ATPase,hypothetical protein,hypothetical protein,hypothetical protein,hypothetical protein,ABC transporter transmembrane region,ABC transporter transmembrane region,MarR family protein,hypothetical protein,hypothetical protein,hypothetical protein,Binding-protein-dependent transport system inner membrane component,Binding-protein-dependent transport system inner membrane component,Hi…
AF36-10AT_00887_1_2115_+	CBM48+GH13_11	Ribosomal protein L3,Ribosomal protein S10p/S20e,TrkA-N domain protein,Cation transport protein,S-adenosylmethionine-dependent methyltransferase,CorA-like Mg2+ transporter protein,Acetyltransferase (GNAT) domain protein,Haloacid dehalogenase-like hydrolase,Thiamine monophosphate synthase,Hydroxyethylthiazole kinase family protein,TraX protein,Orotidine 5'-phosphate decarboxylase / HUMPS family pr…
AF36-10AT_00992_1_1902_+	GH2	hypothetical protein,hypothetical protein,hypothetical protein,hypothetical protein,Accessory gene regulator B,GHKL domain protein,LytTr DNA-binding domain protein,Accessory gene regulator B,hypothetical protein,GHKL domain protein,LytTr DNA-binding domain protein,Helix-turn-helix domain protein,MGS-like domain protein,Helix-turn-helix domain protein,Beta galactosidase small chain,Glycosyl hydrol…
AF36-10AT_01108_1_5526_+	CBM82+GH13_39	Periplasmic binding protein-like domain protein,Caulimovirus viroplasmin,hypothetical protein,hypothetical protein,ZIP Zinc transporter,hypothetical protein,Anaerobic ribonucleoside-triphosphate reductase,MarR family protein,ABC transporter transmembrane region,ABC transporter transmembrane region,hypothetical protein,GatB/GatE catalytic domain protein,Amidase,Acetyltransferase (GNAT) domain prot…
AF36-10AT_01159_1_2154_+	GH3	hypothetical protein,Putative esterase,Glycosyl hydrolases family 28,hypothetical protein,Oxidoreductase family, NAD-binding Rossmann fold,Xylose isomerase-like TIM barrel,Xylose isomerase-like TIM barrel,Oxidoreductase family, NAD-binding Rossmann fold,Bacterial extracellular solute-binding protein,Trehalose transport system permease protein SugB,Binding-protein-dependent transport system inner …
AF36-10AT_01252_1_2418_+	GH3	hypothetical protein,ATP synthase A chain,ATP synthase subunit C,ATP synthase B/B' CF(0),ATP synthase delta (OSCP) subunit,ATP synthase alpha/beta family, nucleotide-binding domain,ATP synthase,ATP synthase alpha/beta family, nucleotide-binding domain,ATP synthase, Delta/Epsilon chain, long alpha-helix domain,Helix-turn-helix domain protein,hypothetical protein,hypothetical protein,Glycosyl hydro…
AF36-10AT_01253_1_2805_+	GH3	hypothetical protein,ATP synthase A chain,ATP synthase subunit C,ATP synthase B/B' CF(0),ATP synthase delta (OSCP) subunit,ATP synthase alpha/beta family, nucleotide-binding domain,ATP synthase,ATP synthase alpha/beta family, nucleotide-binding domain,ATP synthase, Delta/Epsilon chain, long alpha-helix domain,Helix-turn-helix domain protein,hypothetical protein,hypothetical protein,Glycosyl hydro…
AF36-10AT_01279_1_2196_+	GH3	YjbR,ROK family protein,Bacterial regulatory proteins, gntR family,Metal-independent alpha-mannosidase (GH125),hypothetical protein,Glycosyl hydrolase family 85,Periplasmic binding protein-like domain protein,Binding-protein-dependent transport system inner membrane component,Binding-protein-dependent transport system inner membrane component,hypothetical protein,beta-1,4-mannooligosaccharide pho…
AF36-10AT_01365_1_1899_+	CBM48+GH13_9	hypothetical protein,Type II/IV secretion system protein,hypothetical protein,Type IV leader peptidase family protein,SigmaK-factor processing regulatory protein BofA,hypothetical protein,Flagellar protein FliS,hypothetical protein,hypothetical protein,Negative regulator of genetic competence (MecA),Protein kinase domain protein,hypothetical protein,Glycosyl hydrolases family 18,N-acetylmuramoyl-…
AF36-10AT_01425_1_1683_+	GH13_31	Uracil phosphoribosyltransferase,Low molecular weight phosphotyrosine protein phosphatase,Telomere recombination,Aldose 1-epimerase,4Fe-4S binding domain protein,AAA domain protein,Polymerase beta, Nucleotidyltransferase,Nucleotidyltransferase substrate binding protein like protein,MerR HTH family regulatory protein,hypothetical protein,hypothetical protein,DHH family protein,hypothetical protein…
AF36-10AT_01428_1_1488_+	GH13_18	Aldose 1-epimerase,4Fe-4S binding domain protein,AAA domain protein,Polymerase beta, Nucleotidyltransferase,Nucleotidyltransferase substrate binding protein like protein,MerR HTH family regulatory protein,hypothetical protein,hypothetical protein,DHH family protein,hypothetical protein,pfkB family carbohydrate kinase,Melibiase,Alpha amylase, catalytic domain,Periplasmic binding protein-like domai…
AF36-10AT_01493_1_1719_+	GH13_20	hypothetical protein,hypothetical protein,D-alanyl-D-alanine carboxypeptidase,Putative methyltransferase,Peptidase family M20/M25/M40,hypothetical protein,MatE,hypothetical protein,hypothetical protein,MarR family protein,hypothetical protein,Fumarate hydratase (Fumerase),Citrate transporter,LysR substrate binding domain protein,MatE,Alpha amylase, catalytic domain,Flavodoxin domain protein,EAL d…
AF36-10AT_01511_1_1398_+	GH43_35	EAL domain protein,Methyl-accepting chemotaxis protein (MCP) signalling domain protein,Transposase, Mutator family,DNA topoisomerase 3,FtsX-like permease family protein,ABC transporter,hypothetical protein,Toprim domain protein,AAA domain protein,hypothetical protein,Helix-turn-helix,tRNA-splicing ligase RtcB,hypothetical protein,hypothetical protein,hypothetical protein,Glycosyl hydrolases famil…
AF36-10AT_01517_1_1089_+	GH3	hypothetical protein,Toprim domain protein,AAA domain protein,hypothetical protein,Helix-turn-helix,tRNA-splicing ligase RtcB,hypothetical protein,hypothetical protein,hypothetical protein,Glycosyl hydrolases family 43,Glycosyl hydrolases family 39,Helix-turn-helix domain protein,Phospholipid methyltransferase,AAA ATPase domain protein,Transposase IS200 like protein,hypothetical protein,hypotheti…
AF36-10AT_01518_1_3861_+	GH43_35+GH51_2	Toprim domain protein,AAA domain protein,hypothetical protein,Helix-turn-helix,tRNA-splicing ligase RtcB,hypothetical protein,hypothetical protein,hypothetical protein,Glycosyl hydrolases family 43,Glycosyl hydrolases family 39,Helix-turn-helix domain protein,Phospholipid methyltransferase,AAA ATPase domain protein,Transposase IS200 like protein,hypothetical protein,hypothetical protein,Right han…
AF36-10AT_01535_1_1623_+	CBM91+GH43_11	MatE,hypothetical protein,Putative esterase,Putative esterase,hypothetical protein,Putative esterase,Periplasmic binding protein-like domain protein,hypothetical protein,Binding-protein-dependent transport system inner membrane component,Binding-protein-dependent transport system inner membrane component,Esterase PHB depolymerase,MatE,Beta-lactamase,Beta-lactamase,hypothetical protein,Glycosyl hy…
AF36-10AT_01714_1_963_+	GH43_26	hypothetical protein,Acyltransferase,Mur ligase middle domain protein,hypothetical protein,hypothetical protein,putative protein, DegV family,hypothetical protein,hypothetical protein,Radical SAM superfamily protein,Pyruvate formate lyase-like protein,Diguanylate cyclase, GGDEF domain,Calcineurin-like phosphoesterase superfamily domain protein,Winged helix-turn-helix DNA-binding protein,hypotheti…
AF36-10AT_01716_1_1641_+	GH43_4	Mur ligase middle domain protein,hypothetical protein,hypothetical protein,putative protein, DegV family,hypothetical protein,hypothetical protein,Radical SAM superfamily protein,Pyruvate formate lyase-like protein,Diguanylate cyclase, GGDEF domain,Calcineurin-like phosphoesterase superfamily domain protein,Winged helix-turn-helix DNA-binding protein,hypothetical protein,hypothetical protein,Glyc…
AF36-10AT_01770_1_2868_+	GH3	KH domain protein,60Kd inner membrane protein,Ribonuclease P,Ribosomal protein L34,Bacterial dnaA protein,hypothetical protein,S4 domain protein,hypothetical protein,DNA gyrase B,DNA gyrase/topoisomerase IV, subunit A,hypothetical protein,hypothetical protein,ABC transporter,LytTr DNA-binding domain protein,hypothetical protein,hypothetical protein,hypothetical protein,Ketopantoate hydroxymethylt…
AF36-10AT_01782_1_1764_+	GH13_36	hypothetical protein,Alpha amylase, catalytic domain,hypothetical protein,Binding-protein-dependent transport system inner membrane component,Binding-protein-dependent transport system inner membrane component,hypothetical protein,4-alpha-glucanotransferase,Periplasmic binding protein-like domain protein,Major Facilitator Superfamily protein,hypothetical protein,Transposon-encoded protein TnpV,Pe…
AF36-10AT_01853_1_1893_+	CBM91+GH43_12	hypothetical protein,hypothetical protein,CPBP intramembrane metalloprotease,Glycosyl Hydrolase Family 88,Small, acid-soluble spore proteins, alpha/beta type,hypothetical protein,Dihydroxyacetone kinase family protein,Asp23 family, cell envelope-related function,Ribosomal L28 family protein,Fibronectin type III domain protein,Xylose isomerase-like TIM barrel,Glycosyl hydrolases family 28,hypothet…
AF36-10AT_01854_1_1581_+	CBM91+GH43_10	hypothetical protein,hypothetical protein,CPBP intramembrane metalloprotease,Glycosyl Hydrolase Family 88,Small, acid-soluble spore proteins, alpha/beta type,hypothetical protein,Dihydroxyacetone kinase family protein,Asp23 family, cell envelope-related function,Ribosomal L28 family protein,Fibronectin type III domain protein,Xylose isomerase-like TIM barrel,Glycosyl hydrolases family 28,hypothet…
AF36-10AT_02180_1_1527_+	CBM91+GH43_12	hypothetical protein,hypothetical protein,hypothetical protein,PhoH-like protein,Putative stage IV sporulation protein YqfD,YabP family protein,Glycosyl transferase family, a/b domain,MobA-like NTP transferase domain protein,Molybdopterin-binding domain of aldehyde dehydrogenase,[2Fe-2S] binding domain protein,FAD binding domain in molybdopterin dehydrogenase,Cysteine-rich secretory protein famil…
AF36-10AT_02300_1_1683_+	GH13_31	hypothetical protein,Prephenate dehydratase,hypothetical protein,Bacterial DNA polymerase III alpha NTPase domain protein,GcpE protein,Peptidase family M50,1-deoxy-D-xylulose 5-phosphate reductoisomerase,Cytidylyltransferase family protein,Putative undecaprenyl diphosphate synthase,Ribosome recycling factor,Amino acid kinase family protein,Polymer-forming cytoskeletal,Polysaccharide deacetylase,h…
AF36-10AT_02356_1_1875_+	CBM48+GH13_11	Flagellar FliJ protein,ATP synthase alpha/beta family, nucleotide-binding domain,Flagellar assembly protein FliH,hypothetical protein,Secretory protein of YscJ/FliF family protein,Flagellar hook-basal body complex protein FliE,hypothetical protein,Flagellar basal body rod protein FlgB,CodY helix-turn-helix domain protein,DNA topoisomerase,DNA recombination-mediator protein A,Magnesium chelatase, …
AF36-10AT_02466_1_3108_+	GH2	hypothetical protein,Binding-protein-dependent transport system inner membrane component,Binding-protein-dependent transport system inner membrane component,hypothetical protein,Helix-turn-helix domain protein,Glycosyl hydrolase 36 superfamily, catalytic domain,Glycosyl hydrolase 36 superfamily, catalytic domain,hypothetical protein,Ferric uptake regulator family protein,FeoB-associated Cys-rich …
AF36-10AT_02672_1_3087_+	GH2	Histidine kinase-, DNA gyrase B-, and HSP90-like ATPase,ABC transporter,FtsX-like permease family protein,hypothetical protein,tRNA (Uracil-5-)-methyltransferase,hypothetical protein,hypothetical protein,hypothetical protein,Trp repressor protein,CPBP intramembrane metalloprotease,Aminotransferase class I and II,Aminotransferase class I and II,hypothetical protein,Galactokinase galactose-binding …
AF36-10AT_02680_1_1566_+	CBM91+GH43_12	Trp repressor protein,CPBP intramembrane metalloprotease,Aminotransferase class I and II,Aminotransferase class I and II,hypothetical protein,Galactokinase galactose-binding signature,Glycosyl hydrolase family 53,Glycosyl hydrolases family 2, TIM barrel domain,Helix-turn-helix domain protein,hypothetical protein,hypothetical protein,Binding-protein-dependent transport system inner membrane compon…
AF36-10AT_02689_1_2133_+	GH3	hypothetical protein,hypothetical protein,Binding-protein-dependent transport system inner membrane component,Binding-protein-dependent transport system inner membrane component,Bacterial extracellular solute-binding protein,Periplasmic binding protein-like domain protein,Glycosyl hydrolases family 43,GDSL-like Lipase/Acylhydrolase family protein,Glycosyl hydrolase family 115,Glycosyl hydrolases …
AF36-10AT_02747_1_1992_+	CBM48+GH13_14	AAA domain, putative AbiEii toxin, Type IV TA system,CRISPR-associated protein (Cas_Csm6),CRISPR associated protein Cas2,CRISPR associated protein Cas1,RAMP superfamily protein,hypothetical protein,RAMP superfamily protein,Csm2 Type III-A,Csm1 subunit domain B,CRISPR-associated endoribonuclease Cas6,Fic/DOC family protein,hypothetical protein,SpoU rRNA Methylase family protein,Phosphofructokinase…
AF36-10AT_02748_1_1674_+	GH13_31	CRISPR-associated protein (Cas_Csm6),CRISPR associated protein Cas2,CRISPR associated protein Cas1,RAMP superfamily protein,hypothetical protein,RAMP superfamily protein,Csm2 Type III-A,Csm1 subunit domain B,CRISPR-associated endoribonuclease Cas6,Fic/DOC family protein,hypothetical protein,SpoU rRNA Methylase family protein,Phosphofructokinase,Bacterial DNA polymerase III alpha NTPase domain pro…
AF36-10AT_02826_1_1293_+	GH3	Polyphosphate kinase 2 (PPK2),HDOD domain protein,ATP synthase subunit D,ATP synthase alpha/beta family, nucleotide-binding domain,ATP synthase alpha/beta family, nucleotide-binding domain,V-type proton ATPase subunit E,ATP synthase (F/14-kDa) subunit,ATP synthase subunit C,V-type ATPase 116kDa subunit family protein,ATP synthase (C/AC39) subunit,hypothetical protein,hypothetical protein,Negative…
AF36-10AT_03581_1_2571_+	GH2	hypothetical protein,Phosphoribosyl transferase,Phosphoribosyl transferase (PRTase),C-C_Bond_Lyase of the TIM-Barrel fold protein,Rhomboid family protein,Putative component of 'biosynthetic module',Toxic anion resistance protein (TelA),TerD domain protein,TerD domain protein,hypothetical protein,haloacid dehalogenase-like hydrolase,Mitochondrial biogenesis AIM24,TerD domain protein,hypothetical p…
AF36-10AT_03646_1_2151_+	CBM34+GH13	hypothetical protein,Aldo/keto reductase family protein,Stage II sporulation protein E (SpoIIE),PP-loop family protein,Phosphoribosyl transferase domain protein,Peptidase family M41,Bacterial extracellular solute-binding protein,Binding-protein-dependent transport system inner membrane component,Binding-protein-dependent transport system inner membrane component,ABC transporter,FAD binding domain…
AF36-10AT_03731_1_1095_+	GH23	hypothetical protein,Protein export membrane protein,4Fe-4S single cluster domain protein,Six-cysteine peptide SCIFF,Permease family protein,hypothetical protein,Aldose 1-epimerase,Haemolysin-III related,tRNA synthetases class II (D, K and N),hypothetical protein,hypothetical protein,hypothetical protein,Pyridoxal-dependent decarboxylase, pyridoxal binding domain,Branched-chain amino acid transpo…
AF36-10AT_03751_1_2904_+	GH3	hypothetical protein,Carbohydrate phosphorylase,tRNA synthetases class I (I, L, M and V),DHH family protein,Haloacid dehalogenase-like hydrolase,Carboxypeptidase Taq (M32) metallopeptidase,Amino-transferase class IV,ECF transporter, substrate-specific component,hypothetical protein,hypothetical protein,hypothetical protein,ABC transporter,ABC transporter,Bacterial regulatory proteins, tetR family…
AF36-10AT_03758_1_2544_+	GH78	ECF transporter, substrate-specific component,hypothetical protein,hypothetical protein,hypothetical protein,ABC transporter,ABC transporter,Bacterial regulatory proteins, tetR family,hypothetical protein,hypothetical protein,PD-(D/E)XK nuclease superfamily protein,hypothetical protein,NAD dependent epimerase/dehydratase family protein,hypothetical protein,Histidine kinase-, DNA gyrase B-, and HS…
AF36-10AT_03760_1_1821_+	GH43_28	hypothetical protein,hypothetical protein,ABC transporter,ABC transporter,Bacterial regulatory proteins, tetR family,hypothetical protein,hypothetical protein,PD-(D/E)XK nuclease superfamily protein,hypothetical protein,NAD dependent epimerase/dehydratase family protein,hypothetical protein,Histidine kinase-, DNA gyrase B-, and HSP90-like ATPase,Response regulator receiver domain protein,Bacteria…
AF36-10AT_03762_1_2265_+	GH2	ABC transporter,ABC transporter,Bacterial regulatory proteins, tetR family,hypothetical protein,hypothetical protein,PD-(D/E)XK nuclease superfamily protein,hypothetical protein,NAD dependent epimerase/dehydratase family protein,hypothetical protein,Histidine kinase-, DNA gyrase B-, and HSP90-like ATPase,Response regulator receiver domain protein,Bacterial alpha-L-rhamnosidase 6 hairpin glycosida…
AF36-10AT_03769_1_1485_+	GH78	NAD dependent epimerase/dehydratase family protein,hypothetical protein,Histidine kinase-, DNA gyrase B-, and HSP90-like ATPase,Response regulator receiver domain protein,Bacterial alpha-L-rhamnosidase 6 hairpin glycosidase domain protein,Xylose isomerase-like TIM barrel,Glycosyl hydrolases family 43,Glycosyl hydrolase family 1,Glycosyl hydrolases family 2, TIM barrel domain,MFS/sugar transport p…
AF36-10AT_03770_1_1686_+	GH3	hypothetical protein,Histidine kinase-, DNA gyrase B-, and HSP90-like ATPase,Response regulator receiver domain protein,Bacterial alpha-L-rhamnosidase 6 hairpin glycosidase domain protein,Xylose isomerase-like TIM barrel,Glycosyl hydrolases family 43,Glycosyl hydrolase family 1,Glycosyl hydrolases family 2, TIM barrel domain,MFS/sugar transport protein,Helix-turn-helix domain protein,hypothetical…
AF36-10AT_03782_1_2397_+	GH3	hypothetical protein,Methyl-accepting chemotaxis protein (MCP) signalling domain protein,Bacterial alpha-L-rhamnosidase 6 hairpin glycosidase domain protein,hypothetical protein,Branched-chain amino acid transport system / permease component,Periplasmic binding protein domain protein,Branched-chain amino acid transport system / permease component,ABC transporter,Glycosyl hydrolases family 39,Halo…
AF36-10AT_03791_1_1497_+	CBM91+GH43_10	Haloacid dehalogenase-like hydrolase,Helix-turn-helix domain protein,Spermine/spermidine synthase domain protein,putative AAA-ATPase,GHKL domain protein,Response regulator receiver domain protein,hypothetical protein,hypothetical protein,Histidine kinase-, DNA gyrase B-, and HSP90-like ATPase,Response regulator receiver domain protein,hypothetical protein,Hsp20/alpha crystallin family protein,hyp…

## Sheet: AM22-21LB
Gene	Target GH	Predicted PUL
AM22-21LB_00115_1_1764_+	GH13_36	hypothetical protein,hypothetical protein,hypothetical protein,ABC transporter,hypothetical protein,Amylo-alpha-1,6-glucosidase,hypothetical protein,hypothetical protein,hypothetical protein,hypothetical protein,hypothetical protein,hypothetical protein,Listeria-Bacteroides repeat domain (List_Bact_rpt),Helix-turn-helix,hypothetical protein,Alpha amylase, catalytic domain,hypothetical protein,Bin…
AM22-21LB_00298_1_2196_+	GH3	Dinitrogenase iron-molybdenum cofactor,HxlR-like helix-turn-helix,FecCD transport family protein,ABC transporter,Glutathione peroxidase,Nucleotidyltransferase substrate binding protein like protein,Tetrapyrrole (Corrin/Porphyrin) Methylases,Periplasmic binding protein,Thiamine transporter protein (Thia_YuaJ),ROK family protein,Transglycosylase,AAA domain protein,Calcineurin-like phosphoesterase,h…
AM22-21LB_00325_1_2805_+	GH3	Metal-independent alpha-mannosidase (GH125),Bacterial regulatory proteins, gntR family,ROK family protein,Methyl-accepting chemotaxis protein (MCP) signalling domain protein,Histidine kinase-, DNA gyrase B-, and HSP90-like ATPase,hypothetical protein,hypothetical protein,YjbR,Methyl-accepting chemotaxis protein (MCP) signalling domain protein,Glycosyl hydrolase family 53,EAL domain protein,Bacter…
AM22-21LB_00326_1_2418_+	GH3	Bacterial regulatory proteins, gntR family,ROK family protein,Methyl-accepting chemotaxis protein (MCP) signalling domain protein,Histidine kinase-, DNA gyrase B-, and HSP90-like ATPase,hypothetical protein,hypothetical protein,YjbR,Methyl-accepting chemotaxis protein (MCP) signalling domain protein,Glycosyl hydrolase family 53,EAL domain protein,Bacterial extracellular solute-binding proteins, f…
AM22-21LB_00577_1_1623_+	CBM91+GH43_11	ParB-like nuclease domain protein,Glycosyl hydrolases family 43,hypothetical protein,Beta-lactamase,Beta-lactamase,MatE,Esterase PHB depolymerase,Binding-protein-dependent transport system inner membrane component,Binding-protein-dependent transport system inner membrane component,hypothetical protein,Periplasmic binding protein-like domain protein,Putative esterase,hypothetical protein,Putative …
AM22-21LB_00594_1_3861_+	GH43_35+GH51_2	Beta-lactamase,Beta-lactamase,MatE,Esterase PHB depolymerase,Binding-protein-dependent transport system inner membrane component,Binding-protein-dependent transport system inner membrane component,hypothetical protein,Periplasmic binding protein-like domain protein,Putative esterase,hypothetical protein,Putative esterase,Putative esterase,hypothetical protein,MatE,Right handed beta helix region,h…
AM22-21LB_00595_1_1089_+	GH3	Beta-lactamase,MatE,Esterase PHB depolymerase,Binding-protein-dependent transport system inner membrane component,Binding-protein-dependent transport system inner membrane component,hypothetical protein,Periplasmic binding protein-like domain protein,Putative esterase,hypothetical protein,Putative esterase,Putative esterase,hypothetical protein,MatE,Right handed beta helix region,hypothetical pro…
AM22-21LB_00601_1_1398_+	GH43_35	Periplasmic binding protein-like domain protein,Putative esterase,hypothetical protein,Putative esterase,Putative esterase,hypothetical protein,MatE,Right handed beta helix region,hypothetical protein,hypothetical protein,Transposase IS200 like protein,AAA ATPase domain protein,hypothetical protein,Helix-turn-helix domain protein,Glycosyl hydrolases family 39,Glycosyl hydrolases family 43,Carboxy…
AM22-21LB_00620_1_1719_+	GH13_20	hypothetical protein,tRNA-splicing ligase RtcB,Helix-turn-helix,hypothetical protein,AAA domain protein,Toprim domain protein,hypothetical protein,Response regulator receiver domain protein,Histidine kinase-, DNA gyrase B-, and HSP90-like ATPase,ABC transporter,FtsX-like permease family protein,DNA topoisomerase 3,Methyl-accepting chemotaxis protein (MCP) signalling domain protein,EAL domain prot…
AM22-21LB_00667_1_1683_+	GH13_31	Spore maturation protein A,EAL domain protein,Spore maturation protein B,Methyl-accepting chemotaxis protein (MCP) signalling domain protein,Sir2 family protein,hypothetical protein,hypothetical protein,Ribosomal protein S6,Single-strand binding protein family protein,Ribosomal protein S18,Bacterial Ig-like domain (group 2),Glycosyl hydrolase family 10,hypothetical protein,hypothetical protein,Pe…
AM22-21LB_00798_1_1311_+	GH13	Cell envelope-related transcriptional attenuator domain protein,Glycosyl transferase family 2,hypothetical protein,Trypsin-like peptidase domain protein,hypothetical protein,Mur ligase middle domain protein,hypothetical protein,Alanine-glyoxylate amino-transferase,hypothetical protein,hypothetical protein,FCD domain protein,Bacillus/Clostridium GerA spore germination protein,Spore germination pro…
AM22-21LB_00928_1_2133_+	CBM34+GH13	hypothetical protein,Aldo/keto reductase family protein,Stage II sporulation protein E (SpoIIE),PP-loop family protein,Phosphoribosyl transferase domain protein,Peptidase family M41,Bacterial extracellular solute-binding protein,Binding-protein-dependent transport system inner membrane component,Binding-protein-dependent transport system inner membrane component,ABC transporter,FAD binding domain…
AM22-21LB_00975_1_1554_+	GH43_4	Ribosomal protein L13,Ribosomal protein S9/S16,hypothetical protein,Leucine carboxyl methyltransferase,hypothetical protein,hypothetical protein,Helix-turn-helix domain protein,Methyl-accepting chemotaxis protein (MCP) signalling domain protein,Response regulator receiver domain protein,GHKL domain protein,ABC transporter,ABC transporter,Fibronectin type III domain protein,Listeria-Bacteroides re…
AM22-21LB_00977_1_963_+	GH43_26	hypothetical protein,Leucine carboxyl methyltransferase,hypothetical protein,hypothetical protein,Helix-turn-helix domain protein,Methyl-accepting chemotaxis protein (MCP) signalling domain protein,Response regulator receiver domain protein,GHKL domain protein,ABC transporter,ABC transporter,Fibronectin type III domain protein,Listeria-Bacteroides repeat domain (List_Bact_rpt),Dihydrouridine synt…
AM22-21LB_01046_1_1899_+	CBM48+GH13_9	hypothetical protein,Type II/IV secretion system protein,hypothetical protein,Type IV leader peptidase family protein,SigmaK-factor processing regulatory protein BofA,hypothetical protein,Flagellar protein FliS,hypothetical protein,hypothetical protein,Negative regulator of genetic competence (MecA),Protein kinase domain protein,hypothetical protein,Glycosyl hydrolases family 18,N-acetylmuramoyl-…
AM22-21LB_01088_1_1293_+	GH3	hypothetical protein,Polyphosphate kinase 2 (PPK2),HDOD domain protein,ATP synthase subunit D,ATP synthase alpha/beta family, nucleotide-binding domain,ATP synthase alpha/beta family, nucleotide-binding domain,V-type proton ATPase subunit E,ATP synthase (F/14-kDa) subunit,ATP synthase subunit C,V-type ATPase 116kDa subunit family protein,ATP synthase (C/AC39) subunit,hypothetical protein,hypothet…
AM22-21LB_01169_1_2154_+	GH3	GHKL domain protein,FlxA-like protein,hypothetical protein,hypothetical protein,hypothetical protein,hypothetical protein,hypothetical protein,hypothetical protein,hypothetical protein,AAA domain protein,Helix-turn-helix domain protein,ABC transporter transmembrane region,ABC transporter transmembrane region,Response regulator receiver domain protein,Glycosyl hydrolases family 31,hypothetical pro…
AM22-21LB_01190_1_2442_+	GH2	hypothetical protein,hypothetical protein,AhpC/TSA family protein,4Fe-4S binding domain protein,Response regulator receiver domain protein,Histidine kinase-, DNA gyrase B-, and HSP90-like ATPase,ABC transporter,Phosphomethylpyrimidine kinase,Permease for cytosine/purines, uracil, thiamine, allantoin,Thiamine-precursor transporter protein (ThiW),Acetyltransferase (GNAT) family protein,hypothetical…
AM22-21LB_01330_1_1527_+	CBM91+GH43_12	hypothetical protein,hypothetical protein,hypothetical protein,PhoH-like protein,Putative stage IV sporulation protein YqfD,YabP family protein,Glycosyl transferase family, a/b domain,MobA-like NTP transferase domain protein,Molybdopterin-binding domain of aldehyde dehydrogenase,[2Fe-2S] binding domain protein,FAD binding domain in molybdopterin dehydrogenase,Cysteine-rich secretory protein famil…
AM22-21LB_01506_1_1683_+	GH13_31	hypothetical protein,Prephenate dehydratase,hypothetical protein,Bacterial DNA polymerase III alpha NTPase domain protein,GcpE protein,Peptidase family M50,1-deoxy-D-xylulose 5-phosphate reductoisomerase,Cytidylyltransferase family protein,Putative undecaprenyl diphosphate synthase,Ribosome recycling factor,Amino acid kinase family protein,Polymer-forming cytoskeletal,Polysaccharide deacetylase,h…
AM22-21LB_01556_1_1875_+	CBM48+GH13_11	Flagellar FliJ protein,ATP synthase alpha/beta family, nucleotide-binding domain,Flagellar assembly protein FliH,hypothetical protein,Secretory protein of YscJ/FliF family protein,Flagellar hook-basal body complex protein FliE,hypothetical protein,Flagellar basal body rod protein FlgB,CodY helix-turn-helix domain protein,DNA topoisomerase,DNA recombination-mediator protein A,Magnesium chelatase, …
AM22-21LB_01596_1_3108_+	GH2	Heavy-metal-associated domain protein,Bacterial regulatory protein, arsR family,short chain dehydrogenase,Binding-protein-dependent transport system inner membrane component,Binding-protein-dependent transport system inner membrane component,hypothetical protein,Helix-turn-helix domain protein,Glycosyl hydrolase 36 superfamily, catalytic domain,Glycosyl hydrolase 36 superfamily, catalytic domain,…
AM22-21LB_01853_1_2487_+	GH2	DNA polymerase III, delta subunit,YbaB/EbfC DNA-binding family protein,hypothetical protein,Phage integrase family protein,Global regulator protein family protein,hypothetical protein,hypothetical protein,hypothetical protein,Histidine phosphatase superfamily (branch 1),Exonuclease,hypothetical protein,hypothetical protein,Acylphosphatase,Helix-turn-helix domain protein,MFS/sugar transport protei…
AM22-21LB_01911_1_2868_+	GH3	KH domain protein,60Kd inner membrane protein,Ribonuclease P,Ribosomal protein L34,Bacterial dnaA protein,hypothetical protein,S4 domain protein,hypothetical protein,DNA gyrase B,DNA gyrase/topoisomerase IV, subunit A,hypothetical protein,hypothetical protein,ABC transporter,LytTr DNA-binding domain protein,hypothetical protein,hypothetical protein,hypothetical protein,Ketopantoate hydroxymethylt…
AM22-21LB_02068_1_1095_+	GH23	hypothetical protein,Protein export membrane protein,4Fe-4S single cluster domain protein,Six-cysteine peptide SCIFF,Permease family protein,hypothetical protein,Aldose 1-epimerase,Haemolysin-III related,tRNA synthetases class II (D, K and N),hypothetical protein,hypothetical protein,hypothetical protein,Pyridoxal-dependent decarboxylase, pyridoxal binding domain,Branched-chain amino acid transpo…
AM22-21LB_02085_1_2976_+	GH3	S1 RNA binding domain protein,His Kinase A (phospho-acceptor) domain protein,Response regulator receiver domain protein,hypothetical protein,Carbohydrate phosphorylase,tRNA synthetases class I (I, L, M and V),DHH family protein,Haloacid dehalogenase-like hydrolase,Carboxypeptidase Taq (M32) metallopeptidase,Amino-transferase class IV,ECF transporter, substrate-specific component,hypothetical prot…
AM22-21LB_02090_1_2544_+	GH78	tRNA synthetases class I (I, L, M and V),DHH family protein,Haloacid dehalogenase-like hydrolase,Carboxypeptidase Taq (M32) metallopeptidase,Amino-transferase class IV,ECF transporter, substrate-specific component,hypothetical protein,hypothetical protein,hypothetical protein,hypothetical protein,hypothetical protein,Enoyl-(Acyl carrier protein) reductase,3-beta hydroxysteroid dehydrogenase/isome…
AM22-21LB_02092_1_1821_+	GH43_28	Haloacid dehalogenase-like hydrolase,Carboxypeptidase Taq (M32) metallopeptidase,Amino-transferase class IV,ECF transporter, substrate-specific component,hypothetical protein,hypothetical protein,hypothetical protein,hypothetical protein,hypothetical protein,Enoyl-(Acyl carrier protein) reductase,3-beta hydroxysteroid dehydrogenase/isomerase family protein,Histidine kinase-, DNA gyrase B-, and HS…
AM22-21LB_02094_1_2265_+	GH2	Amino-transferase class IV,ECF transporter, substrate-specific component,hypothetical protein,hypothetical protein,hypothetical protein,hypothetical protein,hypothetical protein,Enoyl-(Acyl carrier protein) reductase,3-beta hydroxysteroid dehydrogenase/isomerase family protein,Histidine kinase-, DNA gyrase B-, and HSP90-like ATPase,Response regulator receiver domain protein,Bacterial alpha-L-rham…
AM22-21LB_02105_1_2397_+	GH3	Bacterial alpha-L-rhamnosidase 6 hairpin glycosidase domain protein,Xylose isomerase-like TIM barrel,Glycosyl hydrolases family 43,Glycosyl hydrolase family 1,Glycosyl hydrolases family 2, TIM barrel domain,MFS/sugar transport protein,Helix-turn-helix domain protein,hypothetical protein,L-rhamnose isomerase (RhaA),hypothetical protein,Helix-turn-helix domain protein,Spermine/spermidine synthase d…
AM22-21LB_02113_1_1497_+	CBM91+GH43_10	L-rhamnose isomerase (RhaA),hypothetical protein,Helix-turn-helix domain protein,Spermine/spermidine synthase domain protein,putative AAA-ATPase,GHKL domain protein,LytTr DNA-binding domain protein,hypothetical protein,hypothetical protein,Histidine kinase-, DNA gyrase B-, and HSP90-like ATPase,Response regulator receiver domain protein,Hsp20/alpha crystallin family protein,hypothetical protein,A…
AM22-21LB_02674_1_1581_+	CBM91+GH43_10	Sporulation protein YtfJ (Spore_YtfJ),hypothetical protein,Ribose/Galactose Isomerase,KduI/IolB family protein,Glucuronate isomerase,Periplasmic binding protein-like domain protein,hypothetical protein,hypothetical protein,Enoyl-(Acyl carrier protein) reductase,Beta-lactamase,Helix-turn-helix domain protein,Bacterial extracellular solute-binding protein,Binding-protein-dependent transport system …
AM22-21LB_02675_1_1893_+	CBM91+GH43_12	hypothetical protein,Ribose/Galactose Isomerase,KduI/IolB family protein,Glucuronate isomerase,Periplasmic binding protein-like domain protein,hypothetical protein,hypothetical protein,Enoyl-(Acyl carrier protein) reductase,Beta-lactamase,Helix-turn-helix domain protein,Bacterial extracellular solute-binding protein,Binding-protein-dependent transport system inner membrane component,Binding-prote…
AM22-21LB_02848_1_3039_+	GH2	Sigma-70, region 4,Acetyltransferase (GNAT) domain protein,Tetratricopeptide repeat protein,hypothetical protein,Amidohydrolase family protein,Iron-sulfur cluster binding domain of dihydroorotate dehydrogenase B,Dihydroorotate dehydrogenase,Fibronectin type III domain protein,Acetyltransferase (GNAT) domain protein,HD domain protein,Metallo-beta-lactamase superfamily protein,Radical SAM superfami…
AM22-21LB_02853_1_2313_+	GH78	Iron-sulfur cluster binding domain of dihydroorotate dehydrogenase B,Dihydroorotate dehydrogenase,Fibronectin type III domain protein,Acetyltransferase (GNAT) domain protein,HD domain protein,Metallo-beta-lactamase superfamily protein,Radical SAM superfamily protein,hypothetical protein,Helix-turn-helix,Bacterial regulatory helix-turn-helix proteins, AraC family,Glycosyl hydrolases family 2, TIM …
AM22-21LB_02856_1_2454_+	GH2	Acetyltransferase (GNAT) domain protein,HD domain protein,Metallo-beta-lactamase superfamily protein,Radical SAM superfamily protein,hypothetical protein,Helix-turn-helix,Bacterial regulatory helix-turn-helix proteins, AraC family,Glycosyl hydrolases family 2, TIM barrel domain,MFS/sugar transport protein,Helix-turn-helix domain protein,Histidyl-tRNA synthetase,tRNA synthetases class II (D, K and…
AM22-21LB_02863_1_909_+	GH43_22	Glycosyl hydrolases family 2, TIM barrel domain,MFS/sugar transport protein,Helix-turn-helix domain protein,Histidyl-tRNA synthetase,tRNA synthetases class II (D, K and N),Bacterial alpha-L-rhamnosidase 6 hairpin glycosidase domain protein,Glycosyl Hydrolase Family 88,Helix-turn-helix domain protein,Glycosyl hydrolases family 2, TIM barrel domain,MatE,Periplasmic binding protein-like domain prote…
AM22-21LB_02864_1_1803_+	GH2	MFS/sugar transport protein,Helix-turn-helix domain protein,Histidyl-tRNA synthetase,tRNA synthetases class II (D, K and N),Bacterial alpha-L-rhamnosidase 6 hairpin glycosidase domain protein,Glycosyl Hydrolase Family 88,Helix-turn-helix domain protein,Glycosyl hydrolases family 2, TIM barrel domain,MatE,Periplasmic binding protein-like domain protein,Binding-protein-dependent transport system in…
AM22-21LB_03064_1_1956_+	GH2	GHKL domain protein,LytTr DNA-binding domain protein,Accessory gene regulator B,hypothetical protein,GHKL domain protein,LytTr DNA-binding domain protein,Helix-turn-helix domain protein,MGS-like domain protein,Helix-turn-helix domain protein,Beta galactosidase small chain,Glycosyl hydrolases family 2, TIM barrel domain,hypothetical protein,Helix-turn-helix domain protein,hypothetical protein,hypo…
AM22-21LB_03131_1_3087_+	GH2	hypothetical protein,hypothetical protein,Bacterial regulatory helix-turn-helix protein, lysR family,putative RNA methyltransferase,tRNA (Uracil-5-)-methyltransferase,hypothetical protein,hypothetical protein,hypothetical protein,Trp repressor protein,CPBP intramembrane metalloprotease,Aminotransferase class I and II,Aminotransferase class I and II,hypothetical protein,Galactokinase galactose-bin…
AM22-21LB_03139_1_1566_+	CBM91+GH43_12	Trp repressor protein,CPBP intramembrane metalloprotease,Aminotransferase class I and II,Aminotransferase class I and II,hypothetical protein,Galactokinase galactose-binding signature,Glycosyl hydrolase family 53,Glycosyl hydrolases family 2, TIM barrel domain,Helix-turn-helix domain protein,hypothetical protein,hypothetical protein,Binding-protein-dependent transport system inner membrane compon…
AM22-21LB_03148_1_2133_+	GH3	hypothetical protein,hypothetical protein,Binding-protein-dependent transport system inner membrane component,Binding-protein-dependent transport system inner membrane component,Bacterial extracellular solute-binding protein,Periplasmic binding protein-like domain protein,Glycosyl hydrolases family 43,GDSL-like Lipase/Acylhydrolase family protein,Glycosyl hydrolase family 115,Glycosyl hydrolases …
AM22-21LB_03205_1_1992_+	CBM48+GH13_14	AAA domain, putative AbiEii toxin, Type IV TA system,CRISPR-associated protein (Cas_Csm6),CRISPR associated protein Cas2,CRISPR associated protein Cas1,RAMP superfamily protein,hypothetical protein,RAMP superfamily protein,Csm2 Type III-A,Csm1 subunit domain B,CRISPR-associated endoribonuclease Cas6,Fic/DOC family protein,hypothetical protein,SpoU rRNA Methylase family protein,Phosphofructokinase…
AM22-21LB_03206_1_1674_+	GH13_31	CRISPR-associated protein (Cas_Csm6),CRISPR associated protein Cas2,CRISPR associated protein Cas1,RAMP superfamily protein,hypothetical protein,RAMP superfamily protein,Csm2 Type III-A,Csm1 subunit domain B,CRISPR-associated endoribonuclease Cas6,Fic/DOC family protein,hypothetical protein,SpoU rRNA Methylase family protein,Phosphofructokinase,Bacterial DNA polymerase III alpha NTPase domain pro…
AM22-21LB_03461_1_2115_+	CBM48+GH13_11	Phage integrase family protein,AAA domain protein,hypothetical protein,Plasmid recombination enzyme,Transposon-encoded protein TnpV,hypothetical protein,hypothetical protein,hypothetical protein,hypothetical protein,EamA-like transporter family protein,Glycoside-hydrolase family GH114,CPBP intramembrane metalloprotease,hypothetical protein,Pectinesterase,hypothetical protein,Alpha amylase, cataly…
AM22-21LB_03536_1_2265_+	GH3	ParB-like nuclease domain protein,hypothetical protein,hypothetical protein,Helix-turn-helix domain protein,hypothetical protein,hypothetical protein,hypothetical protein,PrgI family protein,hypothetical protein,hypothetical protein,hypothetical protein,L-rhamnose isomerase (RhaA),hypothetical protein,Helix-turn-helix domain protein,hypothetical protein,hypothetical protein,MFS/sugar transport pr…
AM22-21LB_03538_1_2796_+	GH78	hypothetical protein,Helix-turn-helix domain protein,hypothetical protein,hypothetical protein,hypothetical protein,PrgI family protein,hypothetical protein,hypothetical protein,hypothetical protein,L-rhamnose isomerase (RhaA),hypothetical protein,Helix-turn-helix domain protein,hypothetical protein,hypothetical protein,MFS/sugar transport protein,Bacterial alpha-L-rhamnosidase 6 hairpin glycosid…
AM22-21LB_03539_1_783_+	GH78	Helix-turn-helix domain protein,hypothetical protein,hypothetical protein,hypothetical protein,PrgI family protein,hypothetical protein,hypothetical protein,hypothetical protein,L-rhamnose isomerase (RhaA),hypothetical protein,Helix-turn-helix domain protein,hypothetical protein,hypothetical protein,MFS/sugar transport protein,Bacterial alpha-L-rhamnosidase 6 hairpin glycosidase domain protein,hy…
AM22-21LB_03540_1_1827_+	GH78	hypothetical protein,hypothetical protein,hypothetical protein,PrgI family protein,hypothetical protein,hypothetical protein,hypothetical protein,L-rhamnose isomerase (RhaA),hypothetical protein,Helix-turn-helix domain protein,hypothetical protein,hypothetical protein,MFS/sugar transport protein,Bacterial alpha-L-rhamnosidase 6 hairpin glycosidase domain protein,hypothetical protein,Bacterial alp…
AM22-21LB_03543_1_2253_+	GH3	PrgI family protein,hypothetical protein,hypothetical protein,hypothetical protein,L-rhamnose isomerase (RhaA),hypothetical protein,Helix-turn-helix domain protein,hypothetical protein,hypothetical protein,MFS/sugar transport protein,Bacterial alpha-L-rhamnosidase 6 hairpin glycosidase domain protein,hypothetical protein,Bacterial alpha-L-rhamnosidase 6 hairpin glycosidase domain protein,hypothet…
AM22-21LB_03546_1_2475_+	GH3	hypothetical protein,L-rhamnose isomerase (RhaA),hypothetical protein,Helix-turn-helix domain protein,hypothetical protein,hypothetical protein,MFS/sugar transport protein,Bacterial alpha-L-rhamnosidase 6 hairpin glycosidase domain protein,hypothetical protein,Bacterial alpha-L-rhamnosidase 6 hairpin glycosidase domain protein,hypothetical protein,MFS/sugar transport protein,hypothetical protein,…
AM22-21LB_03578_1_2571_+	GH2	Phosphoribosyl transferase,Phosphoribosyl transferase (PRTase),hypothetical protein,C-C_Bond_Lyase of the TIM-Barrel fold protein,Rhomboid family protein,Putative component of 'biosynthetic module',Toxic anion resistance protein (TelA),TerD domain protein,TerD domain protein,hypothetical protein,haloacid dehalogenase-like hydrolase,Mitochondrial biogenesis AIM24,TerD domain protein,Bacterial Ig-l…
AM22-21LB_03725_1_5571_+	CBM82+GH13_39	Periplasmic binding protein-like domain protein,Caulimovirus viroplasmin,hypothetical protein,hypothetical protein,ZIP Zinc transporter,hypothetical protein,Anaerobic ribonucleoside-triphosphate reductase,MarR family protein,ABC transporter transmembrane region,ABC transporter transmembrane region,hypothetical protein,GatB/GatE catalytic domain protein,Amidase,Acetyltransferase (GNAT) domain prot…

## Sheet: AM37-1AC
Gene	Target GH	Predicted PUL
AM37-1AC_00022_1_1902_+	GH2	hypothetical protein,hypothetical protein,hypothetical protein,hypothetical protein,hypothetical protein,hypothetical protein,Sigma-70, region 4,hypothetical protein,hypothetical protein,Helix-turn-helix domain protein,Transposase IS66 family protein,IS66 Orf2 like protein,hypothetical protein,hypothetical protein,MFS/sugar transport protein,Glycosyl hydrolases family 2, TIM barrel domain,Beta ga…
AM37-1AC_00089_1_1581_+	CBM91+GH43_10	Sporulation protein YtfJ (Spore_YtfJ),hypothetical protein,Ribose/Galactose Isomerase,KduI/IolB family protein,Glucuronate isomerase,Periplasmic binding protein-like domain protein,hypothetical protein,hypothetical protein,Enoyl-(Acyl carrier protein) reductase,Beta-lactamase,Helix-turn-helix domain protein,Bacterial extracellular solute-binding protein,Binding-protein-dependent transport system …
AM37-1AC_00090_1_1893_+	CBM91+GH43_12	hypothetical protein,Ribose/Galactose Isomerase,KduI/IolB family protein,Glucuronate isomerase,Periplasmic binding protein-like domain protein,hypothetical protein,hypothetical protein,Enoyl-(Acyl carrier protein) reductase,Beta-lactamase,Helix-turn-helix domain protein,Bacterial extracellular solute-binding protein,Binding-protein-dependent transport system inner membrane component,Binding-prote…
AM37-1AC_00206_1_1527_+	CBM91+GH43_12	hypothetical protein,hypothetical protein,hypothetical protein,PhoH-like protein,Putative stage IV sporulation protein YqfD,YabP family protein,Glycosyl transferase family, a/b domain,MobA-like NTP transferase domain protein,Molybdopterin-binding domain of aldehyde dehydrogenase,[2Fe-2S] binding domain protein,FAD binding domain in molybdopterin dehydrogenase,Cysteine-rich secretory protein famil…
AM37-1AC_00328_1_1683_+	GH13_31	hypothetical protein,Prephenate dehydratase,hypothetical protein,Bacterial DNA polymerase III alpha NTPase domain protein,GcpE protein,Peptidase family M50,1-deoxy-D-xylulose 5-phosphate reductoisomerase,Cytidylyltransferase family protein,Putative undecaprenyl diphosphate synthase,Ribosome recycling factor,Amino acid kinase family protein,Polymer-forming cytoskeletal,Polysaccharide deacetylase,h…
AM37-1AC_00379_1_1875_+	CBM48+GH13_11	ATP synthase alpha/beta family, nucleotide-binding domain,Flagellar assembly protein FliH,hypothetical protein,Secretory protein of YscJ/FliF family protein,Flagellar hook-basal body complex protein FliE,hypothetical protein,Flagellar basal body rod protein FlgB,CodY helix-turn-helix domain protein,DNA topoisomerase,DNA recombination-mediator protein A,DNA recombination-mediator protein A,Magnesi…
AM37-1AC_00430_1_1497_+	CBM91+GH43_10	AcrB/AcrD/AcrF family protein,tRNA synthetases class I (I, L, M and V),Flagellar Assembly Protein A,hypothetical protein,Tetratricopeptide repeat protein,STAS domain protein,Histidine kinase-like ATPase domain protein,Sigma-70 region 2,Haloacid dehalogenase-like hydrolase,hypothetical protein,HD domain protein,Crp-like helix-turn-helix domain protein,4Fe-4S binding domain protein,Prismane/CO dehy…
AM37-1AC_00438_1_2397_+	GH3	Haloacid dehalogenase-like hydrolase,hypothetical protein,HD domain protein,Crp-like helix-turn-helix domain protein,4Fe-4S binding domain protein,Prismane/CO dehydrogenase family protein,Diguanylate cyclase, GGDEF domain,Glycosyl hydrolases family 43,Helix-turn-helix,Acyltransferase family protein,Hsp20/alpha crystallin family protein,hypothetical protein,hypothetical protein,Histidine kinase-, …
AM37-1AC_00450_1_1686_+	GH3	hypothetical protein,Histidine kinase-, DNA gyrase B-, and HSP90-like ATPase,hypothetical protein,hypothetical protein,LytTr DNA-binding domain protein,GHKL domain protein,putative AAA-ATPase,Spermine/spermidine synthase domain protein,Helix-turn-helix domain protein,Haloacid dehalogenase-like hydrolase,Glycosyl hydrolases family 39,ABC transporter,Branched-chain amino acid transport system / per…
AM37-1AC_00451_1_1485_+	GH78	Histidine kinase-, DNA gyrase B-, and HSP90-like ATPase,hypothetical protein,hypothetical protein,LytTr DNA-binding domain protein,GHKL domain protein,putative AAA-ATPase,Spermine/spermidine synthase domain protein,Helix-turn-helix domain protein,Haloacid dehalogenase-like hydrolase,Glycosyl hydrolases family 39,ABC transporter,Branched-chain amino acid transport system / permease component,Perip…
AM37-1AC_00458_1_2265_+	GH2	Helix-turn-helix domain protein,Haloacid dehalogenase-like hydrolase,Glycosyl hydrolases family 39,ABC transporter,Branched-chain amino acid transport system / permease component,Periplasmic binding protein domain protein,Branched-chain amino acid transport system / permease component,hypothetical protein,Bacterial alpha-L-rhamnosidase 6 hairpin glycosidase domain protein,Methyl-accepting chemota…
AM37-1AC_00460_1_1821_+	GH43_28	Glycosyl hydrolases family 39,ABC transporter,Branched-chain amino acid transport system / permease component,Periplasmic binding protein domain protein,Branched-chain amino acid transport system / permease component,hypothetical protein,Bacterial alpha-L-rhamnosidase 6 hairpin glycosidase domain protein,Methyl-accepting chemotaxis protein (MCP) signalling domain protein,hypothetical protein,L-rh…
AM37-1AC_00462_1_2544_+	GH78	Branched-chain amino acid transport system / permease component,Periplasmic binding protein domain protein,Branched-chain amino acid transport system / permease component,hypothetical protein,Bacterial alpha-L-rhamnosidase 6 hairpin glycosidase domain protein,Methyl-accepting chemotaxis protein (MCP) signalling domain protein,hypothetical protein,L-rhamnose isomerase (RhaA),hypothetical protein,H…
AM37-1AC_00469_1_2904_+	GH3	L-rhamnose isomerase (RhaA),hypothetical protein,Helix-turn-helix domain protein,MFS/sugar transport protein,Glycosyl hydrolases family 2, TIM barrel domain,Glycosyl hydrolase family 1,Glycosyl hydrolases family 43,Xylose isomerase-like TIM barrel,Bacterial alpha-L-rhamnosidase 6 hairpin glycosidase domain protein,Response regulator receiver domain protein,Histidine kinase-, DNA gyrase B-, and HS…
AM37-1AC_00489_1_1095_+	GH23	hypothetical protein,hypothetical protein,hypothetical protein,ECF transporter, substrate-specific component,Amino-transferase class IV,Carboxypeptidase Taq (M32) metallopeptidase,Haloacid dehalogenase-like hydrolase,DHH family protein,tRNA synthetases class I (I, L, M and V),Carbohydrate phosphorylase,hypothetical protein,Response regulator receiver domain protein,His Kinase A (phospho-acceptor)…
AM37-1AC_00650_1_1311_+	GH13	Cell envelope-related transcriptional attenuator domain protein,Glycosyl transferase family 2,hypothetical protein,Trypsin-like peptidase domain protein,hypothetical protein,Mur ligase middle domain protein,hypothetical protein,Alanine-glyoxylate amino-transferase,hypothetical protein,hypothetical protein,FCD domain protein,Bacillus/Clostridium GerA spore germination protein,Spore germination pro…
AM37-1AC_00856_1_2865_+	GH2	MatE,Cellulase (glycosyl hydrolase family 5),beta-1,4-mannooligosaccharide phosphorylase,Periplasmic binding protein-like domain protein,hypothetical protein,Bacterial extracellular solute-binding protein,Binding-protein-dependent transport system inner membrane component,Binding-protein-dependent transport system inner membrane component,hypothetical protein,Yip1 domain protein,NHL repeat protei…
AM37-1AC_00918_1_5571_+	CBM82+GH13_39	Periplasmic binding protein-like domain protein,Caulimovirus viroplasmin,hypothetical protein,hypothetical protein,ZIP Zinc transporter,hypothetical protein,Anaerobic ribonucleoside-triphosphate reductase,MarR family protein,ABC transporter transmembrane region,ABC transporter transmembrane region,hypothetical protein,GatB/GatE catalytic domain protein,Amidase,Acetyltransferase (GNAT) domain prot…
AM37-1AC_00932_1_2487_+	GH2	Histidine kinase-, DNA gyrase B-, and HSP90-like ATPase,Bacterial extracellular solute-binding proteins, family 3,hypothetical protein,hypothetical protein,Calcineurin-like phosphoesterase,hypothetical protein,hypothetical protein,MFS/sugar transport protein,Helix-turn-helix domain protein,Acylphosphatase,hypothetical protein,hypothetical protein,Exonuclease,Histidine phosphatase superfamily (bra…
AM37-1AC_01125_1_2154_+	GH3	ABC transporter transmembrane region,ABC transporter transmembrane region,Response regulator receiver domain protein,Glycosyl hydrolases family 31,hypothetical protein,EAL domain protein,hypothetical protein,4'-phosphopantetheinyl transferase superfamily protein,hypothetical protein,Methylenetetrahydrofolate reductase,hypothetical protein,hypothetical protein,AhpC/TSA family protein,4Fe-4S bindin…
AM37-1AC_01150_1_2421_+	GH2	Response regulator receiver domain protein,Histidine kinase-, DNA gyrase B-, and HSP90-like ATPase,hypothetical protein,Phosphomethylpyrimidine kinase,Permease for cytosine/purines, uracil, thiamine, allantoin,Thiamine-precursor transporter protein (ThiW),Acetyltransferase (GNAT) family protein,hypothetical protein,hypothetical protein,Helix-turn-helix,Integrase core domain protein,hypothetical p…
AM37-1AC_01234_1_1803_+	GH2	Homocysteine S-methyltransferase,tRNA methyl transferase,hypothetical protein,Uracil DNA glycosylase superfamily protein,Histidine biosynthesis protein,Glutamine amidotransferase class-I,hypothetical protein,CheW-like domain protein,hypothetical protein,hypothetical protein,Histidine kinase-, DNA gyrase B-, and HSP90-like ATPase,Response regulator receiver domain protein,hypothetical protein,Alph…
AM37-1AC_01235_1_933_+	GH43_22	tRNA methyl transferase,hypothetical protein,Uracil DNA glycosylase superfamily protein,Histidine biosynthesis protein,Glutamine amidotransferase class-I,hypothetical protein,CheW-like domain protein,hypothetical protein,hypothetical protein,Histidine kinase-, DNA gyrase B-, and HSP90-like ATPase,Response regulator receiver domain protein,hypothetical protein,Alpha galactosidase A,Beta-L-arabinof…
AM37-1AC_01242_1_2454_+	GH2	hypothetical protein,hypothetical protein,Histidine kinase-, DNA gyrase B-, and HSP90-like ATPase,Response regulator receiver domain protein,hypothetical protein,Alpha galactosidase A,Beta-L-arabinofuranosidase, GH127,Glycosyl hydrolases family 2, TIM barrel domain,hypothetical protein,Glycosyl hydrolases family 35,hypothetical protein,Binding-protein-dependent transport system inner membrane com…
AM37-1AC_01245_1_2364_+	GH78	Response regulator receiver domain protein,hypothetical protein,Alpha galactosidase A,Beta-L-arabinofuranosidase, GH127,Glycosyl hydrolases family 2, TIM barrel domain,hypothetical protein,Glycosyl hydrolases family 35,hypothetical protein,Binding-protein-dependent transport system inner membrane component,Binding-protein-dependent transport system inner membrane component,Periplasmic binding pro…
AM37-1AC_01250_1_3039_+	GH2	hypothetical protein,Glycosyl hydrolases family 35,hypothetical protein,Binding-protein-dependent transport system inner membrane component,Binding-protein-dependent transport system inner membrane component,Periplasmic binding protein-like domain protein,MatE,Glycosyl hydrolases family 2, TIM barrel domain,Helix-turn-helix domain protein,Glycosyl Hydrolase Family 88,Bacterial alpha-L-rhamnosidas…
AM37-1AC_01306_1_2418_+	GH3	hypothetical protein,hypothetical protein,ATP synthase A chain,ATP synthase subunit C,ATP synthase B/B' CF(0),ATP synthase delta (OSCP) subunit,ATP synthase alpha/beta family, nucleotide-binding domain,ATP synthase,ATP synthase alpha/beta family, nucleotide-binding domain,ATP synthase, Delta/Epsilon chain, long alpha-helix domain,Helix-turn-helix domain protein,hypothetical protein,hypothetical p…
AM37-1AC_01307_1_2805_+	GH3	hypothetical protein,hypothetical protein,ATP synthase A chain,ATP synthase subunit C,ATP synthase B/B' CF(0),ATP synthase delta (OSCP) subunit,ATP synthase alpha/beta family, nucleotide-binding domain,ATP synthase,ATP synthase alpha/beta family, nucleotide-binding domain,ATP synthase, Delta/Epsilon chain, long alpha-helix domain,Helix-turn-helix domain protein,hypothetical protein,hypothetical p…
AM37-1AC_01331_1_2196_+	GH3	YjbR,ROK family protein,Bacterial regulatory proteins, gntR family,Metal-independent alpha-mannosidase (GH125),hypothetical protein,Glycosyl hydrolase family 85,Periplasmic binding protein-like domain protein,Binding-protein-dependent transport system inner membrane component,Binding-protein-dependent transport system inner membrane component,hypothetical protein,beta-1,4-mannooligosaccharide pho…
AM37-1AC_01355_1_2427_+	GH3	hypothetical protein,hypothetical protein,hypothetical protein,hypothetical protein,hypothetical protein,Helix-turn-helix domain protein,hypothetical protein,Glycosyl hydrolase 36 superfamily, catalytic domain,MFS/sugar transport protein,Bacterial alpha-L-rhamnosidase 6 hairpin glycosidase domain protein,hypothetical protein,hypothetical protein,hypothetical protein,hypothetical protein,hypotheti…
AM37-1AC_01360_1_2742_+	GH78	hypothetical protein,hypothetical protein,hypothetical protein,hypothetical protein,hypothetical protein,Helix-turn-helix domain protein,hypothetical protein,Glycosyl hydrolase 36 superfamily, catalytic domain,MFS/sugar transport protein,Bacterial alpha-L-rhamnosidase 6 hairpin glycosidase domain protein,hypothetical protein,hypothetical protein,hypothetical protein,hypothetical protein,hypotheti…
AM37-1AC_01361_1_2460_+	GH3	hypothetical protein,hypothetical protein,hypothetical protein,hypothetical protein,hypothetical protein,Helix-turn-helix domain protein,hypothetical protein,Glycosyl hydrolase 36 superfamily, catalytic domain,MFS/sugar transport protein,Bacterial alpha-L-rhamnosidase 6 hairpin glycosidase domain protein,hypothetical protein,hypothetical protein,hypothetical protein,hypothetical protein,hypotheti…
AM37-1AC_01362_1_2511_+	GH3	hypothetical protein,hypothetical protein,hypothetical protein,hypothetical protein,hypothetical protein,Helix-turn-helix domain protein,hypothetical protein,Glycosyl hydrolase 36 superfamily, catalytic domain,MFS/sugar transport protein,Bacterial alpha-L-rhamnosidase 6 hairpin glycosidase domain protein,hypothetical protein,hypothetical protein,hypothetical protein,hypothetical protein,hypotheti…
AM37-1AC_01521_1_3087_+	GH2	ATPase family associated with various cellular activities (AAA),hypothetical protein,Penicillin binding protein transpeptidase domain protein,Penicillin binding protein transpeptidase domain protein,tRNA (Uracil-5-)-methyltransferase,hypothetical protein,hypothetical protein,hypothetical protein,Trp repressor protein,CPBP intramembrane metalloprotease,Aminotransferase class I and II,Aminotransfer…
AM37-1AC_01529_1_1566_+	CBM91+GH43_12	Trp repressor protein,CPBP intramembrane metalloprotease,Aminotransferase class I and II,Aminotransferase class I and II,hypothetical protein,Galactokinase galactose-binding signature,Glycosyl hydrolase family 53,Glycosyl hydrolases family 2, TIM barrel domain,Helix-turn-helix domain protein,hypothetical protein,hypothetical protein,Binding-protein-dependent transport system inner membrane compon…
AM37-1AC_01538_1_2133_+	GH3	hypothetical protein,hypothetical protein,Binding-protein-dependent transport system inner membrane component,Binding-protein-dependent transport system inner membrane component,Bacterial extracellular solute-binding protein,Periplasmic binding protein-like domain protein,Glycosyl hydrolases family 43,GDSL-like Lipase/Acylhydrolase family protein,Glycosyl hydrolase family 115,Glycosyl hydrolases …
AM37-1AC_01665_1_1293_+	GH3	Transposase DDE domain protein,hypothetical protein,Polyphosphate kinase 2 (PPK2),HDOD domain protein,ATP synthase subunit D,ATP synthase alpha/beta family, nucleotide-binding domain,ATP synthase alpha/beta family, nucleotide-binding domain,V-type proton ATPase subunit E,ATP synthase (F/14-kDa) subunit,ATP synthase subunit C,V-type ATPase 116kDa subunit family protein,ATP synthase (C/AC39) subuni…
AM37-1AC_02191_1_2115_+	CBM48+GH13_11	AAA domain protein,hypothetical protein,hypothetical protein,Plasmid recombination enzyme,Transposon-encoded protein TnpV,Transcriptional regulator PadR-like family protein,hypothetical protein,Helix-turn-helix,hypothetical protein,EamA-like transporter family protein,Glycoside-hydrolase family GH114,CPBP intramembrane metalloprotease,hypothetical protein,Pectinesterase,hypothetical protein,Alpha…
AM37-1AC_02284_1_2571_+	GH2	hypothetical protein,Phosphoribosyl transferase,Phosphoribosyl transferase (PRTase),C-C_Bond_Lyase of the TIM-Barrel fold protein,Rhomboid family protein,Putative component of 'biosynthetic module',Toxic anion resistance protein (TelA),TerD domain protein,TerD domain protein,hypothetical protein,haloacid dehalogenase-like hydrolase,Mitochondrial biogenesis AIM24,TerD domain protein,hypothetical p…
AM37-1AC_02348_1_2115_+	CBM34+GH13	hypothetical protein,Aldo/keto reductase family protein,Stage II sporulation protein E (SpoIIE),PP-loop family protein,Phosphoribosyl transferase domain protein,Peptidase family M41,Bacterial extracellular solute-binding protein,Binding-protein-dependent transport system inner membrane component,Binding-protein-dependent transport system inner membrane component,ABC transporter,FAD binding domain…
AM37-1AC_02395_1_1554_+	GH43_4	Ribosomal protein L13,Ribosomal protein S9/S16,hypothetical protein,Leucine carboxyl methyltransferase,hypothetical protein,hypothetical protein,Helix-turn-helix domain protein,Methyl-accepting chemotaxis protein (MCP) signalling domain protein,Response regulator receiver domain protein,GHKL domain protein,ABC transporter,ABC transporter,Fibronectin type III domain protein,Listeria-Bacteroides re…
AM37-1AC_02397_1_963_+	GH43_26	hypothetical protein,Leucine carboxyl methyltransferase,hypothetical protein,hypothetical protein,Helix-turn-helix domain protein,Methyl-accepting chemotaxis protein (MCP) signalling domain protein,Response regulator receiver domain protein,GHKL domain protein,ABC transporter,ABC transporter,Fibronectin type III domain protein,Listeria-Bacteroides repeat domain (List_Bact_rpt),Dihydrouridine synt…
AM37-1AC_02609_1_2868_+	GH3	Oxidoreductase family, NAD-binding Rossmann fold,hypothetical protein,Fumarate hydratase (Fumerase),Putative ABC-transporter type IV,Aspartate decarboxylase,Pantoate-beta-alanine ligase,Ketopantoate hydroxymethyltransferase,hypothetical protein,hypothetical protein,hypothetical protein,LytTr DNA-binding domain protein,ABC transporter,hypothetical protein,hypothetical protein,DNA gyrase/topoisomer…
AM37-1AC_02648_1_1623_+	CBM91+GH43_11	ParB-like nuclease domain protein,hypothetical protein,hypothetical protein,hypothetical protein,hypothetical protein,hypothetical protein,Fic/DOC family protein,Thymidylate synthase complementing protein,dUTPase,Acetyltransferase (GNAT) domain protein,hypothetical protein,hypothetical protein,Methyltransferase domain protein,ParB-like nuclease domain protein,hypothetical protein,Glycosyl hydrola…
AM37-1AC_02680_1_1398_+	GH43_35	hypothetical protein,Reverse transcriptase (RNA-dependent DNA polymerase),Nitrilase,hypothetical protein,hypothetical protein,hypothetical protein,HxlR-like helix-turn-helix,MarR family protein,hypothetical protein,Radical SAM superfamily protein,Phospholipid methyltransferase,hypothetical protein,hypothetical protein,Helix-turn-helix domain protein,Glycosyl hydrolases family 39,Glycosyl hydrolas…
AM37-1AC_02699_1_1719_+	GH13_20	hypothetical protein,tRNA-splicing ligase RtcB,hypothetical protein,hypothetical protein,AAA domain protein,Toprim domain protein,hypothetical protein,Response regulator receiver domain protein,Histidine kinase-, DNA gyrase B-, and HSP90-like ATPase,ABC transporter,FtsX-like permease family protein,Transposase, Mutator family,Methyl-accepting chemotaxis protein (MCP) signalling domain protein,EAL…
AM37-1AC_02756_1_1488_+	GH13_18	Spore maturation protein A,EAL domain protein,Spore maturation protein B,Methyl-accepting chemotaxis protein (MCP) signalling domain protein,Sir2 family protein,hypothetical protein,hypothetical protein,Ribosomal protein S6,Single-strand binding protein family protein,Ribosomal protein S18,Bacterial Ig-like domain (group 2),Glycosyl hydrolase family 10,Bacterial extracellular solute-binding prote…
AM37-1AC_02759_1_1683_+	GH13_31	Methyl-accepting chemotaxis protein (MCP) signalling domain protein,Sir2 family protein,hypothetical protein,hypothetical protein,Ribosomal protein S6,Single-strand binding protein family protein,Ribosomal protein S18,Bacterial Ig-like domain (group 2),Glycosyl hydrolase family 10,Bacterial extracellular solute-binding protein,Binding-protein-dependent transport system inner membrane component,Bi…
AM37-1AC_02818_1_1899_+	CBM48+GH13_9	ABC transporter,Binding-protein-dependent transport system inner membrane component,Binding-protein-dependent transport system inner membrane component,hypothetical protein,tRNA synthetase class II core domain (G, H, P, S and T),Methyl-accepting chemotaxis protein (MCP) signalling domain protein,hypothetical protein,hypothetical protein,hypothetical protein,Cell envelope-related transcriptional a…
AM37-1AC_03393_1_2154_+	GH3	hypothetical protein,ParE toxin of type II toxin-antitoxin system, parDE,putative RNA methyltransferase,hypothetical protein,hypothetical protein,hypothetical protein,Histidine kinase,Response regulator receiver domain protein,Binding-protein-dependent transport system inner membrane component,Trehalose transport system permease protein SugB,Bacterial extracellular solute-binding protein,Oxidored…
AM37-1AC_03881_1_1764_+	GH13_36	YjbR,MatE,MatE,Pyridine nucleotide-disulphide oxidoreductase,Thioredoxin,MarR family protein,Response regulator receiver domain protein,hypothetical protein,Major Facilitator Superfamily protein,Periplasmic binding protein-like domain protein,4-alpha-glucanotransferase,hypothetical protein,Binding-protein-dependent transport system inner membrane component,Binding-protein-dependent transport syst…

[truncated: 6 more sheets: AM43-11, BIOML-A1, BSD2780061698, J1101437, MSK_17_84, SNUG30017]
